# Supplementary material for: Unveiling the Genomic Landscape of Yan Goose (Anser cygnoides): Insights into Population History and Selection Signatures for Growth and Adaptation
Source: Animals (Basel). 2026 Jan 8;16(2):194. doi: 10.3390/ani16020194 (PMC12838169; doi:10.3390/ani16020194)
Supplement: Supplementary file 1 [file animals-16-00194-s001.zip]

Archive with 4 entries (4 files):
- Supplementary materials -Table S3.xlsx
- Supplementary materials -Table S2.pdf
- Supplementary materials -Table S1.pdf
- Supplementary materials -Figure S1.pdf
