# Supplementary material for: Unveiling the Genomic Landscape of Yan Goose (Anser cygnoides): Insights into Population History and Selection Signatures for Growth and Adaptation
Source: Animals (Basel). 2026 Jan 8;16(2):194. doi: 10.3390/ani16020194 (PMC12838169; doi:10.3390/ani16020194)
Supplement: Supplementary file 1 [file animals-16-00194-s001.zip › Supplementary materials -Table S3.xlsx]

## Sheet: iHS sweept
#Chr	region_start	region_end	region_len	geneNumber	geneID	gene_start	gene_end	strand
NW_025927662.1	15930001	16070000	0.14	2	gene-LOC125182263|LOC125182263	15952238	15970708	-
NW_025927662.1	15930001	16070000	0.14	2	gene-PLPP4|PLPP4	16033188	16094820	-
NW_025927662.1	17900001	18160000	0.26	2	gene-LOC106044250|LOC106044250	17931967	17948617	-
NW_025927662.1	17900001	18160000	0.26	2	gene-LOC125184905|LOC125184905	17774684	17924764	-
NW_025927664.1	460001	590000	0.13	13	gene-GHRL|GHRL	545061	547207	+
NW_025927664.1	460001	590000	0.13	13	gene-IFT122|IFT122	476936	509621	-
NW_025927664.1	460001	590000	0.13	13	gene-IRAK2|IRAK2	542061	567569	-
NW_025927664.1	460001	590000	0.13	13	gene-LOC106036679|LOC106036679	464392	465920	-
NW_025927664.1	460001	590000	0.13	13	gene-LOC106036734|LOC106036734	582801	588989	-
NW_025927664.1	460001	590000	0.13	13	gene-LOC106036767|LOC106036767	517639	535399	-
NW_025927664.1	460001	590000	0.13	13	gene-LOC106036780|LOC106036780	567505	570536	+
NW_025927664.1	460001	590000	0.13	13	gene-MBD4|MBD4	510093	513233	+
NW_025927664.1	460001	590000	0.13	13	gene-PLXND1|PLXND1	381694	462444	+
NW_025927664.1	460001	590000	0.13	13	gene-RHO|RHO	468723	472138	-
NW_025927664.1	460001	590000	0.13	13	gene-RPL32|RPL32	515796	517273	+
NW_025927664.1	460001	590000	0.13	13	gene-SEC13|SEC13	536105	541639	+
NW_025927664.1	460001	590000	0.13	13	gene-THUMPD3|THUMPD3	572479	577790	-
NW_025927664.1	8610001	8760000	0.15	1	gene-FHIT|FHIT	8491574	9055844	+
NW_025927665.1	9600001	9870000	0.27	2	gene-DIAPH2|DIAPH2	9537864	9784322	-
NW_025927665.1	9600001	9870000	0.27	2	gene-LOC106037415|LOC106037415	9784395	9961533	+
NW_025927667.1	11140001	11350000	0.21	2	gene-ADGRB1|ADGRB1	11244558	11512444	+
NW_025927667.1	11140001	11350000	0.21	2	gene-LOC106042200|LOC106042200	11280539	11284278	-
NW_025927667.1	3290001	3480000	0.19	1	gene-LOC125180144|LOC125180144	3454072	3459563	+
NW_025927668.1	12160001	12310000	0.15	6	gene-FBXW2|FBXW2	12209758	12220711	-
NW_025927668.1	12160001	12310000	0.15	6	gene-GARNL3|GARNL3	12233612	12291028	-
NW_025927668.1	12160001	12310000	0.15	6	gene-LOC106040672|LOC106040672	12187809	12197393	+
NW_025927668.1	12160001	12310000	0.15	6	gene-LOC125180527|LOC125180527	12287882	12290174	+
NW_025927668.1	12160001	12310000	0.15	6	gene-RALGPS1|RALGPS1	12070183	12206098	+
NW_025927668.1	12160001	12310000	0.15	6	gene-SLC2A8|SLC2A8	12220766	12228388	+
NW_025927669.1	5380001	5530000	0.15	3	gene-GLRA1|GLRA1	5478038	5527604	+
NW_025927669.1	5380001	5530000	0.15	3	gene-LOC106032840|LOC106032840	5331766	5505020	-
NW_025927669.1	5380001	5530000	0.15	3	gene-LOC125181960|LOC125181960	5484528	5486148	-
NW_025927670.1	1070001	1400000	0.33	8	gene-FYB1|FYB1	1261751	1332028	-
NW_025927670.1	1070001	1400000	0.33	8	gene-LOC125182010|LOC125182010	1067718	1079170	+
NW_025927670.1	1070001	1400000	0.33	8	gene-LOC125182011|LOC125182011	1124586	1136378	-
NW_025927670.1	1070001	1400000	0.33	8	gene-LOC125182034|LOC125182034	1347651	1357410	-
NW_025927670.1	1070001	1400000	0.33	8	gene-LOC125182035|LOC125182035	1332185	1338862	-
NW_025927670.1	1070001	1400000	0.33	8	gene-OSMR|OSMR	1136265	1168549	+
NW_025927670.1	1070001	1400000	0.33	8	gene-RICTOR|RICTOR	1168731	1249224	-
NW_025927670.1	1070001	1400000	0.33	8	gene-SIX2|SIX2	1357531	1361163	+
NW_025927670.1	2010001	2150000	0.14	5	gene-ABCG5|ABCG5	2062974	2084117	+
NW_025927670.1	2010001	2150000	0.14	5	gene-ABCG8|ABCG8	2050335	2062967	-
NW_025927670.1	2010001	2150000	0.14	5	gene-DYNC2LI1|DYNC2LI1	2079273	2102024	-
NW_025927670.1	2010001	2150000	0.14	5	gene-LRPPRC|LRPPRC	1950761	2040450	+
NW_025927670.1	2010001	2150000	0.14	5	gene-PLEKHH2|PLEKHH2	2107292	2167297	-
NW_025927670.1	3460001	3780000	0.32	6	gene-EML4|EML4	3684211	3842993	-
NW_025927670.1	3460001	3780000	0.32	6	gene-KCNG3|KCNG3	3470196	3482453	+
NW_025927670.1	3460001	3780000	0.32	6	gene-LOC106031499|LOC106031499	3452401	3463428	-
NW_025927670.1	3460001	3780000	0.32	6	gene-LOC106031500|LOC106031500	3471197	3497073	-
NW_025927670.1	3460001	3780000	0.32	6	gene-LOC106031613|LOC106031613	3497485	3504268	+
NW_025927670.1	3460001	3780000	0.32	6	gene-LOC106031637|LOC106031637	3584885	3674896	-
NW_025927670.1	8780001	9020000	0.24	3	gene-ESRRG|ESRRG	8769957	9174850	+
NW_025927670.1	8780001	9020000	0.24	3	gene-LOC125182026|LOC125182026	9006381	9008456	-
NW_025927670.1	8780001	9020000	0.24	3	gene-LOC125182027|LOC125182027	8785931	8788669	-
NW_025927671.1	10660001	11050000	0.39	6	gene-CEP97|CEP97	10640529	10665978	+
NW_025927671.1	10660001	11050000	0.39	6	gene-LOC106038748|LOC106038748	10698639	10709901	-
NW_025927671.1	10660001	11050000	0.39	6	gene-LOC106038837|LOC106038837	11044732	11067632	+
NW_025927671.1	10660001	11050000	0.39	6	gene-NFKBIZ|NFKBIZ	10709918	10718354	+
NW_025927671.1	10660001	11050000	0.39	6	gene-NXPE3|NXPE3	10670418	10693980	+
NW_025927671.1	10660001	11050000	0.39	6	gene-ZPLD1|ZPLD1	10853738	10891928	+
NW_025927671.1	4560001	4890000	0.33	8	gene-ADCYAP1|ADCYAP1	4650226	4655416	-
NW_025927671.1	4560001	4890000	0.33	8	gene-CLUL1|CLUL1	4785463	4816640	-
NW_025927671.1	4560001	4890000	0.33	8	gene-COLEC12|COLEC12	4847510	4944441	+
NW_025927671.1	4560001	4890000	0.33	8	gene-LOC125182075|LOC125182075	4837918	4841105	+
NW_025927671.1	4560001	4890000	0.33	8	gene-LOC125182081|LOC125182081	4882027	4904021	-
NW_025927671.1	4560001	4890000	0.33	8	gene-LOC125182095|LOC125182095	4784018	4788884	+
NW_025927671.1	4560001	4890000	0.33	8	gene-TYMS|TYMS	4771182	4784737	-
NW_025927671.1	4560001	4890000	0.33	8	gene-YES1|YES1	4699181	4749238	+
NW_025927673.1	7190001	7330000	0.14	1	gene-LOC125182168|LOC125182168	7305383	7313158	-
NW_025927673.1	7990001	8340000	0.35	2	gene-DPH6|DPH6	7814403	8009796	-
NW_025927673.1	7990001	8340000	0.35	2	gene-LOC125182197|LOC125182197	8049237	8053482	-
NW_025927673.1	9320001	9460000	0.14	3	gene-FAM98B|FAM98B	9364527	9379509	+
NW_025927673.1	9320001	9460000	0.14	3	gene-RASGRP1|RASGRP1	9381019	9426639	-
NW_025927673.1	9320001	9460000	0.14	3	gene-SPRED1|SPRED1	9276929	9334814	+
NW_025927674.1	1040001	1150000	0.11	5	gene-HMCN1|HMCN1	815489	1044184	-
NW_025927674.1	1040001	1150000	0.11	5	gene-LOC106034011|LOC106034011	1120433	1133094	-
NW_025927674.1	1040001	1150000	0.11	5	gene-LOC106034053|LOC106034053	1133264	1151788	+
NW_025927674.1	1040001	1150000	0.11	5	gene-LOC125182208|LOC125182208	1045322	1082806	-
NW_025927674.1	1040001	1150000	0.11	5	gene-LOC125182236|LOC125182236	1112849	1116600	-
NW_025927674.1	1930001	2050000	0.12	5	gene-GTF2B|GTF2B	1972738	1993662	+
NW_025927674.1	1930001	2050000	0.12	5	gene-KYAT3|KYAT3	1946576	1968973	+
NW_025927674.1	1930001	2050000	0.12	5	gene-LOC106034071|LOC106034071	1940162	1946479	-
NW_025927674.1	1930001	2050000	0.12	5	gene-LOC125182213|LOC125182213	1974988	1980663	+
NW_025927674.1	1930001	2050000	0.12	5	gene-PKN2|PKN2	1997561	2027467	-
NW_025927674.1	2520001	2870000	0.35	10	gene-HS2ST1|HS2ST1	2666639	2779046	-
NW_025927674.1	2520001	2870000	0.35	10	gene-LMO4|LMO4	2557186	2570999	-
NW_025927674.1	2520001	2870000	0.35	10	gene-LOC106034001|LOC106034001	2829150	2845742	-
NW_025927674.1	2520001	2870000	0.35	10	gene-LOC106034007|LOC106034007	2805296	2824381	-
NW_025927674.1	2520001	2870000	0.35	10	gene-LOC106034043|LOC106034043	2050940	2556794	+
NW_025927674.1	2520001	2870000	0.35	10	gene-LOC106034045|LOC106034045	2514375	2520346	-
NW_025927674.1	2520001	2870000	0.35	10	gene-LOC106034075|LOC106034075	2572634	2664544	-
NW_025927674.1	2520001	2870000	0.35	10	gene-ODF2L|ODF2L	2842957	2870271	+
NW_025927674.1	2520001	2870000	0.35	10	gene-SELENOF|SELENOF	2746579	2766450	+
NW_025927674.1	2520001	2870000	0.35	10	gene-SH3GLB1|SH3GLB1	2782119	2800285	-
NW_025927674.1	730001	870000	0.14	4	gene-HMCN1|HMCN1	815489	1044184	-
NW_025927674.1	730001	870000	0.14	4	gene-ODR4|ODR4	713770	731012	-
NW_025927674.1	730001	870000	0.14	4	gene-PRG4|PRG4	772764	791729	-
NW_025927674.1	730001	870000	0.14	4	gene-TPR|TPR	730992	774267	+
NW_025927676.1	9520001	9660000	0.14	1	gene-LOC106038774|LOC106038774	9532009	9565770	+
NW_025927677.1	4900001	5080000	0.18	1	gene-LOC106033651|LOC106033651	4703411	4976404	+
NW_025927677.1	7750001	8060000	0.31	9	gene-ADK|ADK	8012068	8297446	-
NW_025927677.1	7750001	8060000	0.31	9	gene-KAT6B|KAT6B	7869586	7982459	-
NW_025927677.1	7750001	8060000	0.31	9	gene-LOC106033017|LOC106033017	7840126	7864534	+
NW_025927677.1	7750001	8060000	0.31	9	gene-LOC106033026|LOC106033026	7774107	7776274	+
NW_025927677.1	7750001	8060000	0.31	9	gene-LOC106033034|LOC106033034	7783016	7800599	+
NW_025927677.1	7750001	8060000	0.31	9	gene-LOC106033043|LOC106033043	7816939	7824405	+
NW_025927677.1	7750001	8060000	0.31	9	gene-LOC125182342|LOC125182342	7768221	7800883	-
NW_025927677.1	7750001	8060000	0.31	9	gene-LOC125182355|LOC125182355	7857492	7866456	-
NW_025927677.1	7750001	8060000	0.31	9	gene-SAMD8|SAMD8	7751531	7767749	-
NW_025927677.1	8350001	8750000	0.4	6	gene-CAMK2G|CAMK2G	8444668	8626545	+
NW_025927677.1	8350001	8750000	0.4	6	gene-LOC106033187|LOC106033187	8646166	8649355	-
NW_025927677.1	8350001	8750000	0.4	6	gene-NDST2|NDST2	8631053	8765754	+
NW_025927677.1	8350001	8750000	0.4	6	gene-PLAU|PLAU	8435977	8444518	-
NW_025927677.1	8350001	8750000	0.4	6	gene-VCL|VCL	8324394	8388340	-
NW_025927677.1	8350001	8750000	0.4	6	gene-ZSWIM8|ZSWIM8	8730775	8839328	-
NW_025927678.1	180001	310000	0.13	2	gene-BLNK|BLNK	174249	274573	-
NW_025927678.1	180001	310000	0.13	2	gene-DNTT|DNTT	298944	389541	+
NW_025927678.1	8310001	8590000	0.28	1	gene-ATRNL1|ATRNL1	8051618	8586613	+
NW_025927679.1	4380001	4530000	0.15	2	gene-JAG1|JAG1	4406804	4443301	+
NW_025927679.1	4380001	4530000	0.15	2	gene-LOC106036613|LOC106036613	4450250	4530230	-
NW_025927679.1	6150001	6330000	0.18	4	gene-CCT4|CCT4	6265979	6272963	+
NW_025927679.1	6150001	6330000	0.18	4	gene-FAM161A|FAM161A	6274384	6284293	+
NW_025927679.1	6150001	6330000	0.18	4	gene-FERMT1|FERMT1	6224470	6246487	+
NW_025927679.1	6150001	6330000	0.18	4	gene-LRRN4|LRRN4	6252972	6260194	+
NW_025927681.1	1710001	1900000	0.19	7	gene-CUNH2orf80|CUNH2orf80	1718945	1730977	-
NW_025927681.1	1710001	1900000	0.19	7	gene-DNAJC10|DNAJC10	1825371	1849786	-
NW_025927681.1	1710001	1900000	0.19	7	gene-IDH1|IDH1	1743950	1757565	-
NW_025927681.1	1710001	1900000	0.19	7	gene-LOC106030058|LOC106030058	1729923	1740858	+
NW_025927681.1	1710001	1900000	0.19	7	gene-LOC125182504|LOC125182504	1890199	1935676	-
NW_025927681.1	1710001	1900000	0.19	7	gene-PDE1A|PDE1A	1883300	2067118	+
NW_025927681.1	1710001	1900000	0.19	7	gene-PIKFYVE|PIKFYVE	1757575	1819974	+
NW_025927681.1	4570001	4790000	0.22	6	gene-LNPK|LNPK	4536103	4575175	+
NW_025927681.1	4570001	4790000	0.22	6	gene-LOC106029873|LOC106029873	4765002	4775485	+
NW_025927681.1	4570001	4790000	0.22	6	gene-LOC106030019|LOC106030019	4633065	4693688	+
NW_025927681.1	4570001	4790000	0.22	6	gene-LOC125182497|LOC125182497	4747531	4750928	+
NW_025927681.1	4570001	4790000	0.22	6	gene-LOC125182498|LOC125182498	4741639	4747514	+
NW_025927681.1	4570001	4790000	0.22	6	gene-LOC125182516|LOC125182516	4695351	4708571	+
NW_025927681.1	6460001	6580000	0.12	3	gene-GAD1|GAD1	6524323	6582426	-
NW_025927681.1	6460001	6580000	0.12	3	gene-GORASP2|GORASP2	6515986	6531845	-
NW_025927681.1	6460001	6580000	0.12	3	gene-TLK1|TLK1	6406642	6495670	+
NW_025927682.1	5270001	5600000	0.33	1	gene-PLXDC2|PLXDC2	5316496	5585374	-
NW_025927683.1	320001	500000	0.18	2	gene-FPGT|FPGT	402926	408021	-
NW_025927683.1	320001	500000	0.18	2	gene-LOC106043583|LOC106043583	321661	408169	-
NW_025927683.1	4210001	4390000	0.18	7	gene-FGGY|FGGY	3985847	4270969	-
NW_025927683.1	4210001	4390000	0.18	7	gene-JUN|JUN	4271622	4273261	+
NW_025927683.1	4210001	4390000	0.18	7	gene-LOC106032925|LOC106032925	4292749	4295992	+
NW_025927683.1	4210001	4390000	0.18	7	gene-LOC125182582|LOC125182582	4276099	4296974	-
NW_025927683.1	4210001	4390000	0.18	7	gene-LOC125182583|LOC125182583	4213509	4219997	+
NW_025927683.1	4210001	4390000	0.18	7	gene-MYSM1|MYSM1	4296881	4314331	+
NW_025927683.1	4210001	4390000	0.18	7	gene-OMA1|OMA1	4323087	4407922	+
NW_025927683.1	4500001	4620000	0.12	1	gene-DAB1|DAB1	4429035	4851898	+
NW_025927683.1	7180001	7400000	0.22	6	gene-DMRTA2|DMRTA2	7199060	7201387	+
NW_025927683.1	7180001	7400000	0.22	6	gene-ELAVL4|ELAVL4	7373072	7452351	-
NW_025927683.1	7180001	7400000	0.22	6	gene-FAF1|FAF1	7017883	7184659	+
NW_025927683.1	7180001	7400000	0.22	6	gene-LOC106033030|LOC106033030	7242870	7245034	-
NW_025927683.1	7180001	7400000	0.22	6	gene-LOC106033032|LOC106033032	7211663	7372758	+
NW_025927683.1	7180001	7400000	0.22	6	gene-LOC125182577|LOC125182577	7175253	7181580	-
NW_025927684.1	8440001	8550000	0.11	1	gene-LOC106038912|LOC106038912	8081263	8450664	-
NW_025927685.1	1560001	1740000	0.18	1	gene-PLXNA4|PLXNA4	1622580	2041161	+
NW_025927685.1	6160001	6300000	0.14	4	gene-BEND7|BEND7	6113781	6160322	-
NW_025927685.1	6160001	6300000	0.14	4	gene-FRMD4A|FRMD4A	6191399	6565543	-
NW_025927685.1	6160001	6300000	0.14	4	gene-LOC106046207|LOC106046207	6160555	6162660	+
NW_025927685.1	6160001	6300000	0.14	4	gene-PRPF18|PRPF18	6173200	6191383	+
NW_025927686.1	4650001	5010000	0.36	4	gene-LOC106041016|LOC106041016	4666930	4816052	+
NW_025927686.1	4650001	5010000	0.36	4	gene-LOC106041019|LOC106041019	4961766	5188338	-
NW_025927686.1	4650001	5010000	0.36	4	gene-LOC106041021|LOC106041021	4816085	4865906	+
NW_025927686.1	4650001	5010000	0.36	4	gene-LOC125182665|LOC125182665	4867433	4940348	+
NW_025927686.1	5810001	5910000	0.1	1	gene-CACNA2D1|CACNA2D1	5733814	6140457	-
NW_025927686.1	7640001	7790000	0.15	1	gene-SEMA3D|SEMA3D	7642505	7784561	-
NW_025927689.1	4730001	4840000	0.11	5	gene-CUNH22orf39|CUNH22orf39	4839361	4842126	-
NW_025927689.1	4730001	4840000	0.11	5	gene-LOC106031256|LOC106031256	4801845	4836000	-
NW_025927689.1	4730001	4840000	0.11	5	gene-LOC125182777|LOC125182777	4788684	4797815	+
NW_025927689.1	4730001	4840000	0.11	5	gene-MRPL40|MRPL40	4836464	4839503	+
NW_025927689.1	4730001	4840000	0.11	5	gene-PPIL2|PPIL2	4728096	4800747	-
NW_025927689.1	7160001	7380000	0.22	7	gene-EP400|EP400	7174907	7223011	-
NW_025927689.1	7160001	7380000	0.22	7	gene-LOC106031213|LOC106031213	7223584	7243689	-
NW_025927689.1	7160001	7380000	0.22	7	gene-LOC125182810|LOC125182810	7231160	7231297	-
NW_025927689.1	7160001	7380000	0.22	7	gene-MMP17|MMP17	7356377	7393648	-
NW_025927689.1	7160001	7380000	0.22	7	gene-NOC4L|NOC4L	7164493	7174781	-
NW_025927689.1	7160001	7380000	0.22	7	gene-PUS1|PUS1	7244990	7251001	-
NW_025927689.1	7160001	7380000	0.22	7	gene-ULK1|ULK1	7256524	7338233	-
NW_025927690.1	1600001	1700000	0.1	6	gene-ARSG|ARSG	1693501	1714993	-
NW_025927690.1	1600001	1700000	0.1	6	gene-FAM20A|FAM20A	1633092	1641151	+
NW_025927690.1	1600001	1700000	0.1	6	gene-LOC125182849|LOC125182849	1689037	1693242	-
NW_025927690.1	1600001	1700000	0.1	6	gene-LOC125182864|LOC125182864	1608268	1622470	-
NW_025927690.1	1600001	1700000	0.1	6	gene-PRKAR1A|PRKAR1A	1643582	1659398	-
NW_025927690.1	1600001	1700000	0.1	6	gene-WIPI1|WIPI1	1673235	1693744	+
NW_025927690.1	3700001	4330000	0.63	15	gene-ANKFN1|ANKFN1	3730374	3839752	-
NW_025927690.1	3700001	4330000	0.63	15	gene-HLF|HLF	4028226	4062721	-
NW_025927690.1	3700001	4330000	0.63	15	gene-LOC106034612|LOC106034612	4154513	4158063	+
NW_025927690.1	3700001	4330000	0.63	15	gene-LOC106034716|LOC106034716	4064325	4136223	+
NW_025927690.1	3700001	4330000	0.63	15	gene-LOC106034757|LOC106034757	3895586	3905982	-
NW_025927690.1	3700001	4330000	0.63	15	gene-LOC125182822|LOC125182822	3710254	3712643	+
NW_025927690.1	3700001	4330000	0.63	15	gene-LOC125182824|LOC125182824	3853858	3866403	-
NW_025927690.1	3700001	4330000	0.63	15	gene-LOC125182832|LOC125182832	3966749	3971466	+
NW_025927690.1	3700001	4330000	0.63	15	gene-LOC125182833|LOC125182833	3980353	3986444	-
NW_025927690.1	3700001	4330000	0.63	15	gene-MMD|MMD	3999704	4017947	+
NW_025927690.1	3700001	4330000	0.63	15	gene-NOG|NOG	3708179	3727819	-
NW_025927690.1	3700001	4330000	0.63	15	gene-SMIM36|SMIM36	3974096	3999361	+
NW_025927690.1	3700001	4330000	0.63	15	gene-STXBP4|STXBP4	4081165	4156405	-
NW_025927690.1	3700001	4330000	0.63	15	gene-TMEM100|TMEM100	3915082	3926590	+
NW_025927690.1	3700001	4330000	0.63	15	gene-TOM1L1|TOM1L1	4158916	4502842	-
NW_025927691.1	5240001	5340000	0.1	2	gene-LOC125182880|LOC125182880	5284648	5291043	-
NW_025927691.1	5240001	5340000	0.1	2	gene-TENM2|TENM2	3428446	5275476	-
NW_025927691.1	7120001	7300000	0.18	5	gene-FBXO38|FBXO38	7210491	7234252	+
NW_025927691.1	7120001	7300000	0.18	5	gene-HTR4|HTR4	7245929	7374795	-
NW_025927691.1	7120001	7300000	0.18	5	gene-IL12B|IL12B	7096808	7186495	+
NW_025927691.1	7120001	7300000	0.18	5	gene-LOC106034343|LOC106034343	7193133	7198483	+
NW_025927691.1	7120001	7300000	0.18	5	gene-LOC125182894|LOC125182894	7272430	7277251	+
NW_025927692.1	3210001	3390000	0.18	5	gene-JMJD7|JMJD7	3312140	3320835	+
NW_025927692.1	3210001	3390000	0.18	5	gene-LOC106043049|LOC106043049	3320766	3331912	+
NW_025927692.1	3210001	3390000	0.18	5	gene-LOC125182911|LOC125182911	3220417	3222210	-
NW_025927692.1	3210001	3390000	0.18	5	gene-MAPKBP1|MAPKBP1	3213504	3311606	+
NW_025927692.1	3210001	3390000	0.18	5	gene-PLA2G4B|PLA2G4B	3338330	3382595	+
NW_025927693.1	2640001	2760000	0.12	1	gene-SRGAP1|SRGAP1	2627644	2777547	+
NW_025927693.1	7170001	7460000	0.29	5	gene-HMGN3|HMGN3	7334404	7358451	-
NW_025927693.1	7170001	7460000	0.29	5	gene-IRAK1BP1|IRAK1BP1	7170577	7182421	+
NW_025927693.1	7170001	7460000	0.29	5	gene-LOC106047530|LOC106047530	7202053	7315895	-
NW_025927693.1	7170001	7460000	0.29	5	gene-LOC106047531|LOC106047531	7182871	7193651	-
NW_025927693.1	7170001	7460000	0.29	5	gene-LOC125182948|LOC125182948	7178901	7179965	-
NW_025927695.1	7170001	7310000	0.14	1	gene-LOC106044660|LOC106044660	7304150	7306146	-
NW_025927696.1	3120001	3230000	0.11	1	gene-PDZRN4|PDZRN4	2979938	3224397	+
NW_025927696.1	5340001	5560000	0.22	3	gene-CASK|CASK	5351537	5586135	-
NW_025927696.1	5340001	5560000	0.22	3	gene-GPR34|GPR34	5446617	5453589	+
NW_025927696.1	5340001	5560000	0.22	3	gene-GPR82|GPR82	5459931	5463338	+
NW_025927696.1	6620001	6730000	0.11	1	gene-LOC106036118|LOC106036118	6698152	6775516	-
NW_025927699.1	1660001	1920000	0.26	3	gene-LOC125183106|LOC125183106	1840923	1855935	-
NW_025927699.1	1660001	1920000	0.26	3	gene-LOC125183111|LOC125183111	1754075	1755925	+
NW_025927699.1	1660001	1920000	0.26	3	gene-LOC125183127|LOC125183127	1888483	2043953	-
NW_025927703.1	2830001	2930000	0.1	2	gene-LOC106039540|LOC106039540	2875403	2892361	+
NW_025927703.1	2830001	2930000	0.1	2	gene-PRKN|PRKN	2179305	2941996	+
NW_025927703.1	3350001	3480000	0.13	9	gene-ACAT2|ACAT2	3434254	3441812	-
NW_025927703.1	3350001	3480000	0.13	9	gene-IGF2R|IGF2R	3316532	3375914	-
NW_025927703.1	3350001	3480000	0.13	9	gene-LOC106039513|LOC106039513	3448868	3473582	+
NW_025927703.1	3350001	3480000	0.13	9	gene-LOC125183223|LOC125183223	3426625	3426760	+
NW_025927703.1	3350001	3480000	0.13	9	gene-MAS1|MAS1	3385105	3388677	-
NW_025927703.1	3350001	3480000	0.13	9	gene-MRPL18|MRPL18	3423302	3425645	-
NW_025927703.1	3350001	3480000	0.13	9	gene-PNLDC1|PNLDC1	3409660	3423149	-
NW_025927703.1	3350001	3480000	0.13	9	gene-SOD2|SOD2	3478701	3487288	+
NW_025927703.1	3350001	3480000	0.13	9	gene-TCP1|TCP1	3425892	3434063	+
NW_025927703.1	710001	980000	0.27	2	gene-CUNH6orf118|CUNH6orf118	969525	1001188	+
NW_025927703.1	710001	980000	0.27	2	gene-PDE10A|PDE10A	593598	967250	+
NW_025927705.1	5050001	5240000	0.19	3	gene-LOC106030674|LOC106030674	5230801	5248559	-
NW_025927705.1	5050001	5240000	0.19	3	gene-LOC125183290|LOC125183290	5041482	5051338	+
NW_025927705.1	5050001	5240000	0.19	3	gene-LOC125183297|LOC125183297	5151830	5169676	+
NW_025927706.1	1290001	1730000	0.44	2	gene-LOC106035530|LOC106035530	1398804	1404452	-
NW_025927706.1	1290001	1730000	0.44	2	gene-MAGI2|MAGI2	937794	1712075	+
NW_025927706.1	920001	1160000	0.24	3	gene-LOC125183308|LOC125183308	955275	984708	+
NW_025927706.1	920001	1160000	0.24	3	gene-LOC125183310|LOC125183310	1113816	1140389	+
NW_025927706.1	920001	1160000	0.24	3	gene-MAGI2|MAGI2	937794	1712075	+
NW_025927707.1	980001	1690000	0.71	5	gene-ANGPT1|ANGPT1	1378106	1562685	+
NW_025927707.1	980001	1690000	0.71	5	gene-EIF3E|EIF3E	1066360	1089444	+
NW_025927707.1	980001	1690000	0.71	5	gene-EMC2|EMC2	940307	981472	-
NW_025927707.1	980001	1690000	0.71	5	gene-LOC125183331|LOC125183331	1041310	1042510	+
NW_025927707.1	980001	1690000	0.71	5	gene-RSPO2|RSPO2	1115335	1227887	+
NW_025927708.1	4580001	5150000	0.57	12	gene-CEBPA|CEBPA	5082239	5083997	+
NW_025927708.1	4580001	5150000	0.57	12	gene-CEBPG|CEBPG	5059035	5065497	-
NW_025927708.1	4580001	5150000	0.57	12	gene-CHST8|CHST8	4693894	4824311	-
NW_025927708.1	4580001	5150000	0.57	12	gene-KCTD15|KCTD15	4616456	4671220	-
NW_025927708.1	4580001	5150000	0.57	12	gene-LOC106033218|LOC106033218	5111488	5316448	-
NW_025927708.1	4580001	5150000	0.57	12	gene-LOC106033225|LOC106033225	4870295	4873702	+
NW_025927708.1	4580001	5150000	0.57	12	gene-LOC106033227|LOC106033227	4470920	4618874	+
NW_025927708.1	4580001	5150000	0.57	12	gene-LOC125183357|LOC125183357	4671881	4837232	+
NW_025927708.1	4580001	5150000	0.57	12	gene-LOC125183358|LOC125183358	4626482	4634570	+
NW_025927708.1	4580001	5150000	0.57	12	gene-LOC125183365|LOC125183365	5100286	5119624	+
NW_025927708.1	4580001	5150000	0.57	12	gene-LOC125183366|LOC125183366	5139927	5147946	-
NW_025927708.1	4580001	5150000	0.57	12	gene-PEPD|PEPD	4916530	5055398	+
NW_025927709.1	720001	960000	0.24	8	gene-ATAD1|ATAD1	879270	898277	-
NW_025927709.1	720001	960000	0.24	8	gene-LOC106030209|LOC106030209	899685	905866	+
NW_025927709.1	720001	960000	0.24	8	gene-LOC106030218|LOC106030218	777308	783727	+
NW_025927709.1	720001	960000	0.24	8	gene-LOC125183400|LOC125183400	905547	907624	-
NW_025927709.1	720001	960000	0.24	8	gene-MINPP1|MINPP1	798871	827186	+
NW_025927709.1	720001	960000	0.24	8	gene-PAPSS2|PAPSS2	842930	878904	+
NW_025927709.1	720001	960000	0.24	8	gene-PTEN|PTEN	907997	957771	+
NW_025927709.1	720001	960000	0.24	8	gene-SGMS1|SGMS1	683180	777285	-
NW_025927710.1	1390001	1560000	0.17	8	gene-LOC106030620|LOC106030620	1558508	1561705	-
NW_025927710.1	1390001	1560000	0.17	8	gene-LOC125183433|LOC125183433	1424129	1432041	-
NW_025927710.1	1390001	1560000	0.17	8	gene-LOC125183434|LOC125183434	1436286	1447362	-
NW_025927710.1	1390001	1560000	0.17	8	gene-MCU|MCU	1480412	1557121	-
NW_025927710.1	1390001	1560000	0.17	8	gene-NUDT13|NUDT13	1385381	1394369	-
NW_025927710.1	1390001	1560000	0.17	8	gene-OIT3|OIT3	1448854	1480323	-
NW_025927710.1	1390001	1560000	0.17	8	gene-P4HA1|P4HA1	1396336	1432438	+
NW_025927710.1	1390001	1560000	0.17	8	gene-PLA2G12B|PLA2G12B	1439589	1448565	+
NW_025927713.1	3540001	3700000	0.16	4	gene-CHN2|CHN2	3404245	3572641	+
NW_025927713.1	3540001	3700000	0.16	4	gene-PRR15|PRR15	3577955	3585956	+
NW_025927713.1	3540001	3700000	0.16	4	gene-SCRN1|SCRN1	3662438	3695785	-
NW_025927713.1	3540001	3700000	0.16	4	gene-WIPF3|WIPF3	3621522	3660320	+
NW_025927713.1	5000001	5150000	0.15	1	gene-SATB1|SATB1	5026115	5102415	-
NW_025927714.1	2100001	2300000	0.2	5	gene-ASB2|ASB2	2183183	2212477	+
NW_025927714.1	2100001	2300000	0.2	5	gene-DDX24|DDX24	2132745	2147560	+
NW_025927714.1	2100001	2300000	0.2	5	gene-FAM181A|FAM181A	2217600	2219449	-
NW_025927714.1	2100001	2300000	0.2	5	gene-PPP4R4|PPP4R4	2051239	2123034	-
NW_025927714.1	2100001	2300000	0.2	5	gene-PRIMA1|PRIMA1	2271817	2321015	+
NW_025927714.1	2400001	2590000	0.19	6	gene-BTBD7|BTBD7	2480750	2537233	+
NW_025927714.1	2400001	2590000	0.19	6	gene-ITPK1|ITPK1	2575184	2718525	+
NW_025927714.1	2400001	2590000	0.19	6	gene-LOC125183543|LOC125183543	2460618	2470827	-
NW_025927714.1	2400001	2590000	0.19	6	gene-TMEM251|TMEM251	2555199	2559265	-
NW_025927714.1	2400001	2590000	0.19	6	gene-UBR7|UBR7	2538694	2549025	-
NW_025927714.1	2400001	2590000	0.19	6	gene-UNC79|UNC79	2348453	2450882	-
NW_025927717.1	2460001	2700000	0.24	4	gene-E2F6|E2F6	2640305	2649643	+
NW_025927717.1	2460001	2700000	0.24	4	gene-GREB1|GREB1	2530526	2627794	-
NW_025927717.1	2460001	2700000	0.24	4	gene-LPIN1|LPIN1	2443804	2522575	-
NW_025927717.1	2460001	2700000	0.24	4	gene-ROCK2|ROCK2	2667235	2771864	+
NW_025927718.1	5460001	5600000	0.14	2	gene-LOC125183658|LOC125183658	5453966	5475706	+
NW_025927718.1	5460001	5600000	0.14	2	gene-MAP3K7CL|MAP3K7CL	5460853	5495830	-
NW_025927720.1	80001	200000	0.12	2	gene-GLRB|GLRB	135757	185429	-
NW_025927720.1	80001	200000	0.12	2	gene-GRIA2|GRIA2	25351	118124	-
NW_025927720.1	910001	1040000	0.13	4	gene-LOC106032277|LOC106032277	843977	912266	+
NW_025927720.1	910001	1040000	0.13	4	gene-LOC106032355|LOC106032355	1034196	1041692	+
NW_025927720.1	910001	1040000	0.13	4	gene-MAP9|MAP9	933792	956060	+
NW_025927720.1	910001	1040000	0.13	4	gene-NPY2R|NPY2R	1017720	1023376	-
NW_025927721.1	3160001	3330000	0.17	3	gene-AGBL1|AGBL1	3168362	3601615	-
NW_025927721.1	3160001	3330000	0.17	3	gene-LOC125183708|LOC125183708	3318729	3354194	+
NW_025927721.1	3160001	3330000	0.17	3	gene-LOC125183710|LOC125183710	3286740	3296070	+
NW_025927721.1	3790001	3890000	0.1	1	gene-LOC106036455|LOC106036455	3813655	3893903	-
NW_025927721.1	4880001	5040000	0.16	4	gene-LOC106036488|LOC106036488	4871771	4902792	-
NW_025927721.1	4880001	5040000	0.16	4	gene-LOC125183721|LOC125183721	5004401	5031194	+
NW_025927721.1	4880001	5040000	0.16	4	gene-LOC125183728|LOC125183728	4968522	4990996	+
NW_025927721.1	4880001	5040000	0.16	4	gene-MCTP2|MCTP2	4785254	4942537	+
NW_025927723.1	2340001	2460000	0.12	4	gene-LOC106029911|LOC106029911	2366747	2395023	-
NW_025927723.1	2340001	2460000	0.12	4	gene-LOC125183765|LOC125183765	2382423	2394494	+
NW_025927723.1	2340001	2460000	0.12	4	gene-OSBPL11|OSBPL11	2321778	2364364	+
NW_025927723.1	2340001	2460000	0.12	4	gene-SNX4|SNX4	2401523	2435720	+
NW_025927724.1	2080001	2240000	0.16	1	gene-ST18|ST18	2031387	2208553	-
NW_025927724.1	4390001	4490000	0.1	1	gene-LOC106039069|LOC106039069	4451693	4460620	-
NW_025927725.1	2920001	3020000	0.1	2	gene-LOC106041591|LOC106041591	2896958	2937423	+
NW_025927725.1	2920001	3020000	0.1	2	gene-NFATC2|NFATC2	2942408	3054658	-
NW_025927727.1	290001	390000	0.1	4	gene-BRINP3|BRINP3	331992	569740	+
NW_025927727.1	290001	390000	0.1	4	gene-LOC106042492|LOC106042492	313782	318351	-
NW_025927727.1	290001	390000	0.1	4	gene-LOC125183844|LOC125183844	332528	334670	-
NW_025927727.1	290001	390000	0.1	4	gene-LOC125183845|LOC125183845	329624	331554	-
NW_025927731.1	1290001	1630000	0.34	7	gene-FOCAD|FOCAD	1474060	1593220	-
NW_025927731.1	1290001	1630000	0.34	7	gene-FXN|FXN	1339035	1352130	+
NW_025927731.1	1290001	1630000	0.34	7	gene-HACD4|HACD4	1451582	1471497	+
NW_025927731.1	1290001	1630000	0.34	7	gene-LOC106044139|LOC106044139	1440797	1443269	+
NW_025927731.1	1290001	1630000	0.34	7	gene-MLLT3|MLLT3	1612149	1750317	+
NW_025927731.1	1290001	1630000	0.34	7	gene-PIP5K1B|PIP5K1B	1227590	1335886	+
NW_025927731.1	1290001	1630000	0.34	7	gene-TJP2|TJP2	1355029	1420688	+
NW_025927731.1	2090001	2480000	0.39	9	gene-ADAMTSL1|ADAMTSL1	2284193	2439678	-
NW_025927731.1	2090001	2480000	0.39	9	gene-DENND4C|DENND4C	2079453	2153891	-
NW_025927731.1	2090001	2480000	0.39	9	gene-HAUS6|HAUS6	2209050	2230141	+
NW_025927731.1	2090001	2480000	0.39	9	gene-LOC125183965|LOC125183965	2154747	2157194	+
NW_025927731.1	2090001	2480000	0.39	9	gene-LOC125183970|LOC125183970	2452497	2469651	-
NW_025927731.1	2090001	2480000	0.39	9	gene-LOC125183971|LOC125183971	2216530	2218938	-
NW_025927731.1	2090001	2480000	0.39	9	gene-LOC125183976|LOC125183976	2221084	2221213	+
NW_025927731.1	2090001	2480000	0.39	9	gene-PLIN2|PLIN2	2195145	2202002	+
NW_025927731.1	2090001	2480000	0.39	9	gene-SAXO1|SAXO1	2270558	2278947	+
NW_025927731.1	3220001	3360000	0.14	4	gene-CARMIL1|CARMIL1	3077149	3238504	-
NW_025927731.1	3220001	3360000	0.14	4	gene-LOC106035962|LOC106035962	3264241	3280245	-
NW_025927731.1	3220001	3360000	0.14	4	gene-LOC106035985|LOC106035985	3358253	3367437	-
NW_025927731.1	3220001	3360000	0.14	4	gene-RIPOR2|RIPOR2	3323449	3386628	+
NW_025927731.1	430001	970000	0.54	7	gene-CARNMT1|CARNMT1	664644	685074	-
NW_025927731.1	430001	970000	0.54	7	gene-LOC106044164|LOC106044164	911712	923784	-
NW_025927731.1	430001	970000	0.54	7	gene-NMRK1|NMRK1	686037	695917	-
NW_025927731.1	430001	970000	0.54	7	gene-OSTF1|OSTF1	696001	716321	+
NW_025927731.1	430001	970000	0.54	7	gene-PCSK5|PCSK5	933916	1175502	+
NW_025927731.1	430001	970000	0.54	7	gene-RORB|RORB	391381	529546	+
NW_025927731.1	430001	970000	0.54	7	gene-TRPM6|TRPM6	560131	663926	-
NW_025927732.1	2190001	2320000	0.13	9	gene-B3GNT4|B3GNT4	2316672	2320187	+
NW_025927732.1	2190001	2320000	0.13	9	gene-BCL7A|BCL7A	2225157	2246893	+
NW_025927732.1	2190001	2320000	0.13	9	gene-CFAP251|CFAP251	2206556	2224124	+
NW_025927732.1	2190001	2320000	0.13	9	gene-HPD|HPD	2195970	2200919	-
NW_025927732.1	2190001	2320000	0.13	9	gene-LOC106031130|LOC106031130	2250395	2298464	+
NW_025927732.1	2190001	2320000	0.13	9	gene-LOC125183982|LOC125183982	2304617	2306425	-
NW_025927732.1	2190001	2320000	0.13	9	gene-LRRC43|LRRC43	2306886	2315432	+
NW_025927732.1	2190001	2320000	0.13	9	gene-PSMD9|PSMD9	2202020	2204447	+
NW_025927732.1	2190001	2320000	0.13	9	gene-SETD1B|SETD1B	2143942	2194184	+
NW_025927734.1	130001	280000	0.15	2	gene-CEP135|CEP135	116880	279795	+
NW_025927734.1	130001	280000	0.15	2	gene-LOC106030801|LOC106030801	183264	186517	+
NW_025927736.1	1390001	1520000	0.13	7	gene-GPRIN2|GPRIN2	1368716	1397491	+
NW_025927736.1	1390001	1520000	0.13	7	gene-LOC106032068|LOC106032068	1413413	1431178	-
NW_025927736.1	1390001	1520000	0.13	7	gene-LOC106032087|LOC106032087	1418166	1431017	+
NW_025927736.1	1390001	1520000	0.13	7	gene-LOC125184111|LOC125184111	1426151	1426348	-
NW_025927736.1	1390001	1520000	0.13	7	gene-NCOA4|NCOA4	1399322	1409743	+
NW_025927736.1	1390001	1520000	0.13	7	gene-OGDHL|OGDHL	1508930	1565558	+
NW_025927736.1	1390001	1520000	0.13	7	gene-PARG|PARG	1431382	1496879	+
NW_025927740.1	1890001	2050000	0.16	4	gene-FTO|FTO	1764923	2011978	-
NW_025927740.1	1890001	2050000	0.16	4	gene-LOC125184175|LOC125184175	1975078	1988513	+
NW_025927740.1	1890001	2050000	0.16	4	gene-LOC125184176|LOC125184176	1992749	2005308	-
NW_025927740.1	1890001	2050000	0.16	4	gene-RPGRIP1L|RPGRIP1L	2011935	2088514	+
NW_025927741.1	280001	380000	0.1	1	gene-CASD1|CASD1	373743	397345	+
NW_025927742.1	3510001	3640000	0.13	3	gene-ITPRID1|ITPRID1	3608554	3652652	-
NW_025927742.1	3510001	3640000	0.13	3	gene-PDE1C|PDE1C	3184965	3563869	+
NW_025927742.1	3510001	3640000	0.13	3	gene-PPP1R17|PPP1R17	3570015	3589422	-
NW_025927742.1	380001	540000	0.16	3	gene-LOC125184190|LOC125184190	458066	503248	+
NW_025927742.1	380001	540000	0.16	3	gene-LOC125184191|LOC125184191	435935	437924	+
NW_025927742.1	380001	540000	0.16	3	gene-PHACTR1|PHACTR1	351625	734331	+
NW_025927742.1	4220001	4380000	0.16	2	gene-AMPH|AMPH	4228256	4284522	-
NW_025927742.1	4220001	4380000	0.16	2	gene-LOC106042879|LOC106042879	4222922	4228851	+
NW_025927742.1	740001	850000	0.11	2	gene-GFOD1|GFOD1	773592	843566	-
NW_025927742.1	740001	850000	0.11	2	gene-TBC1D7|TBC1D7	743049	762317	-
NW_025927743.1	1600001	1730000	0.13	6	gene-BCLAF1|BCLAF1	1585270	1610248	+
NW_025927743.1	1600001	1730000	0.13	6	gene-LOC125184211|LOC125184211	1614948	1623546	-
NW_025927743.1	1600001	1730000	0.13	6	gene-LOC125184220|LOC125184220	1632344	1653861	+
NW_025927743.1	1600001	1730000	0.13	6	gene-LOC125184221|LOC125184221	1729474	1731412	+
NW_025927743.1	1600001	1730000	0.13	6	gene-MTFR2|MTFR2	1613912	1624330	+
NW_025927743.1	1600001	1730000	0.13	6	gene-PDE7B|PDE7B	1643573	1824712	-
NW_025927743.1	3780001	3880000	0.1	2	gene-ENPP3|ENPP3	3784126	3827942	-
NW_025927743.1	3780001	3880000	0.1	2	gene-MED23|MED23	3830782	3868877	+
NW_025927743.1	4130001	4280000	0.15	2	gene-EPB41L2|EPB41L2	4078338	4191848	+
NW_025927743.1	4130001	4280000	0.15	2	gene-SMLR1|SMLR1	4195444	4201674	-
NW_025927746.1	1090001	1220000	0.13	1	gene-THRB|THRB	1092693	1256376	-
NW_025927748.1	150001	260000	0.11	1	gene-RXFP1|RXFP1	159163	268500	+
NW_025927749.1	450001	610000	0.16	3	gene-LOC106036401|LOC106036401	593044	619627	+
NW_025927749.1	450001	610000	0.16	3	gene-LOC106036475|LOC106036475	522094	574599	-
NW_025927749.1	450001	610000	0.16	3	gene-NR2F2|NR2F2	564743	580273	+
NW_025927751.1	1760001	2190000	0.43	2	gene-LOC106034150|LOC106034150	1960970	1969032	+
NW_025927751.1	1760001	2190000	0.43	2	gene-LOC106034151|LOC106034151	1846445	1851936	-
NW_025927753.1	2820001	2970000	0.15	7	gene-CUNH2orf72|CUNH2orf72	2952230	2958575	+
NW_025927753.1	2820001	2970000	0.15	7	gene-FYTTD1|FYTTD1	2834848	2850749	+
NW_025927753.1	2820001	2970000	0.15	7	gene-IQCG|IQCG	2919547	2941346	-
NW_025927753.1	2820001	2970000	0.15	7	gene-LRCH3|LRCH3	2851374	2919680	+
NW_025927753.1	2820001	2970000	0.15	7	gene-PSMD1|PSMD1	2965092	3035000	+
NW_025927753.1	2820001	2970000	0.15	7	gene-RPL35A|RPL35A	2941275	2945224	+
NW_025927753.1	2820001	2970000	0.15	7	gene-RUBCN|RUBCN	2802033	2831505	-
NW_025927754.1	1490001	2150000	0.66	6	gene-ESR1|ESR1	1880810	2055242	-
NW_025927754.1	1490001	2150000	0.66	6	gene-LOC106034217|LOC106034217	1502395	1510421	-
NW_025927754.1	1490001	2150000	0.66	6	gene-LOC106034250|LOC106034250	2092768	2181004	-
NW_025927754.1	1490001	2150000	0.66	6	gene-LOC125184421|LOC125184421	2000024	2058578	+
NW_025927754.1	1490001	2150000	0.66	6	gene-MYCT1|MYCT1	1526254	1553001	-
NW_025927754.1	1490001	2150000	0.66	6	gene-SYNE1|SYNE1	1569158	1871551	+
NW_025927754.1	570001	790000	0.22	5	gene-CNKSR3|CNKSR3	698150	756314	+
NW_025927754.1	570001	790000	0.22	5	gene-IPCEF1|IPCEF1	766557	847279	+
NW_025927754.1	570001	790000	0.22	5	gene-LOC106034209|LOC106034209	644997	654005	+
NW_025927754.1	570001	790000	0.22	5	gene-LOC125184428|LOC125184428	631295	685659	+
NW_025927754.1	570001	790000	0.22	5	gene-SCAF8|SCAF8	440631	606344	-
NW_025927756.1	1220001	1340000	0.12	1	gene-GNAL|GNAL	1138984	1322308	-
NW_025927758.1	10001	130000	0.12	2	gene-CD109|CD109	35273	118184	-
NW_025927758.1	10001	130000	0.12	2	gene-LOC106030363|LOC106030363	126647	134291	-
NW_025927758.1	790001	920000	0.13	1	gene-RIMS1|RIMS1	631981	950413	-
NW_025927759.1	1200001	1340000	0.14	5	gene-CUNH18orf21|CUNH18orf21	1225920	1230867	-
NW_025927759.1	1200001	1340000	0.14	5	gene-LOC106047414|LOC106047414	1231713	1275859	+
NW_025927759.1	1200001	1340000	0.14	5	gene-LOC125184471|LOC125184471	1230521	1231140	+
NW_025927759.1	1200001	1340000	0.14	5	gene-LOC125184472|LOC125184472	1284239	1295135	+
NW_025927759.1	1200001	1340000	0.14	5	gene-RPRD1A|RPRD1A	1180103	1223052	+
NW_025927762.1	3150001	3310000	0.16	1	gene-LOC106046368|LOC106046368	3240304	3242463	-
NW_025927763.1	3540001	3640000	0.1	1	gene-LOC106030417|LOC106030417	3438199	3541739	-
NW_025927765.1	1060001	1180000	0.12	1	gene-GRIA4|GRIA4	907224	1130117	-
NW_025927766.1	830001	1030000	0.2	3	gene-CUNH4orf47|CUNH4orf47	994317	1086866	-
NW_025927766.1	830001	1030000	0.2	3	gene-LOC125184593|LOC125184593	1000486	1006660	+
NW_025927766.1	830001	1030000	0.2	3	gene-SORBS2|SORBS2	858031	1017612	+
NW_025927768.1	1	350000	0.35	3	gene-LOC106030686|LOC106030686	132223	149805	-
NW_025927768.1	1	350000	0.35	3	gene-LOC125184611|LOC125184611	79614	105774	-
NW_025927768.1	1	350000	0.35	3	gene-SNTG2|SNTG2	149278	421121	+
NW_025927769.1	1070001	1200000	0.13	3	gene-LOC106043098|LOC106043098	1036085	1173550	-
NW_025927769.1	1070001	1200000	0.13	3	gene-LOC125184620|LOC125184620	1173642	1186841	+
NW_025927769.1	1070001	1200000	0.13	3	gene-PLA2G15|PLA2G15	1082938	1103666	+
NW_025927770.1	2570001	2740000	0.17	1	gene-KHDRBS2|KHDRBS2	2573241	2951079	-
NW_025927775.1	910001	1020000	0.11	2	gene-PTGR3|PTGR3	1009575	1016344	+
NW_025927775.1	910001	1020000	0.11	2	gene-TSHZ1|TSHZ1	953507	991778	-
NW_025927777.1	20001	180000	0.16	1	gene-ANXA1|ANXA1	144011	163174	-
NW_025927777.1	2560001	2690000	0.13	4	gene-LOC106029795|LOC106029795	2604569	2619739	+
NW_025927777.1	2560001	2690000	0.13	4	gene-LOC106029796|LOC106029796	2664227	2672764	+
NW_025927777.1	2560001	2690000	0.13	4	gene-PRKCE|PRKCE	2364620	2664128	-
NW_025927777.1	2560001	2690000	0.13	4	gene-SRBD1|SRBD1	2687773	2816000	+
NW_025927778.1	410001	660000	0.25	5	gene-CWC27|CWC27	627805	753198	+
NW_025927778.1	410001	660000	0.25	5	gene-LOC106035649|LOC106035649	556173	600632	+
NW_025927778.1	410001	660000	0.25	5	gene-LOC125184789|LOC125184789	532599	557948	-
NW_025927778.1	410001	660000	0.25	5	gene-RNF180|RNF180	441444	526379	+
NW_025927778.1	410001	660000	0.25	5	gene-SREK1IP1|SREK1IP1	617830	627674	-
NW_025927779.1	1630001	1910000	0.28	2	gene-GABBR2|GABBR2	1489536	1965720	+
NW_025927779.1	1630001	1910000	0.28	2	gene-LOC106036009|LOC106036009	1811599	1848339	-
NW_025927779.1	290001	690000	0.4	2	gene-IRX1|IRX1	649688	654324	+
NW_025927779.1	290001	690000	0.4	2	gene-LOC125184801|LOC125184801	656257	657351	-
NW_025927779.1	800001	1030000	0.23	1	gene-LOC125184797|LOC125184797	798444	802914	+
NW_025927788.1	180001	370000	0.19	1	gene-EBF1|EBF1	128965	402934	-
NW_025927789.1	1870001	1980000	0.11	1	gene-LOC106045359|LOC106045359	1895224	1903755	+
NW_025927796.1	1440001	1640000	0.2	1	gene-LOC125185007|LOC125185007	1616270	1643621	-
NW_025927796.1	1960001	2060000	0.1	1	gene-DOK6|DOK6	2021267	2259900	+
NW_025927796.1	520001	640000	0.12	1	gene-LOC106034976|LOC106034976	564341	675881	-
NW_025927797.1	390001	500000	0.11	1	gene-DLG2|DLG2	85421	1134408	-
NW_025927801.1	1	110000	0.11	1	gene-POSTN|POSTN	1174	26634	+
NW_025927802.1	1300001	1450000	0.15	1	gene-IL1RAPL1|IL1RAPL1	1213993	1976710	-
NW_025927802.1	2000001	2210000	0.21	1	gene-LOC125185062|LOC125185062	2070619	2074551	+
NW_025927806.1	730001	1270000	0.54	6	gene-HAPLN1|HAPLN1	716018	778389	+
NW_025927806.1	730001	1270000	0.54	6	gene-LOC106042726|LOC106042726	817466	936260	-
NW_025927806.1	730001	1270000	0.54	6	gene-LOC125179715|LOC125179715	736256	749540	-
NW_025927806.1	730001	1270000	0.54	6	gene-LOC125179718|LOC125179718	1216981	1235494	+
NW_025927806.1	730001	1270000	0.54	6	gene-TMEM167A|TMEM167A	1152941	1174233	+
NW_025927806.1	730001	1270000	0.54	6	gene-XRCC4|XRCC4	964731	1152948	-
NW_025927809.1	510001	700000	0.19	1	gene-LRRC4C|LRRC4C	28222	530654	+
NW_025927813.1	1130001	1290000	0.16	2	gene-LOC125179780|LOC125179780	1185730	1186829	+
NW_025927813.1	1130001	1290000	0.16	2	gene-MOCOS|MOCOS	1091708	1323309	+
NW_025927813.1	590001	810000	0.22	1	gene-LOC106045020|LOC106045020	444736	861648	-
NW_025927814.1	120001	340000	0.22	6	gene-CDC42SE2|CDC42SE2	83275	161924	+
NW_025927814.1	120001	340000	0.22	6	gene-LOC106045094|LOC106045094	268652	273777	-
NW_025927814.1	120001	340000	0.22	6	gene-LOC106045100|LOC106045100	114800	122223	-
NW_025927814.1	120001	340000	0.22	6	gene-LOC106045104|LOC106045104	169486	174209	-
NW_025927814.1	120001	340000	0.22	6	gene-SPTLC1|SPTLC1	219197	252571	+
NW_025927814.1	120001	340000	0.22	6	gene-TRNAG-GCC-12|TRNAG-GCC	271951	272021	+
NW_025927814.1	1530001	1660000	0.13	2	gene-LOC106045090|LOC106045090	1596863	1612533	+
NW_025927814.1	1530001	1660000	0.13	2	gene-S1PR3|S1PR3	1534934	1544986	-
NW_025927815.1	810001	1040000	0.23	8	gene-CFAP92|CFAP92	963000	1060637	+
NW_025927815.1	810001	1040000	0.23	8	gene-EFCC1|EFCC1	948678	1004373	-
NW_025927815.1	810001	1040000	0.23	8	gene-GP9|GP9	924990	929740	-
NW_025927815.1	810001	1040000	0.23	8	gene-ISY1|ISY1	853169	868676	+
NW_025927815.1	810001	1040000	0.23	8	gene-LOC106040055|LOC106040055	898947	949194	+
NW_025927815.1	810001	1040000	0.23	8	gene-LOC106040082|LOC106040082	842415	851926	+
NW_025927815.1	810001	1040000	0.23	8	gene-LOC106040090|LOC106040090	871500	883364	+
NW_025927815.1	810001	1040000	0.23	8	gene-RAB43|RAB43	894564	908098	-
NW_025927819.1	1800001	2160000	0.36	6	gene-ARSK|ARSK	1998685	2015396	+
NW_025927819.1	1800001	2160000	0.36	6	gene-FAM81B|FAM81B	1919564	1945463	+
NW_025927819.1	1800001	2160000	0.36	6	gene-MCTP1|MCTP1	1621973	1860194	-
NW_025927819.1	1800001	2160000	0.36	6	gene-RFESD|RFESD	2017222	2026193	+
NW_025927819.1	1800001	2160000	0.36	6	gene-RHOBTB3|RHOBTB3	2046206	2066207	+
NW_025927819.1	1800001	2160000	0.36	6	gene-TTC37|TTC37	1949473	1998553	-
NW_025927819.1	630001	750000	0.12	2	gene-DTNA|DTNA	426161	658318	+
NW_025927819.1	630001	750000	0.12	2	gene-MAPRE2|MAPRE2	696512	788296	+
NW_025927825.1	1380001	1700000	0.32	3	gene-LOC106045902|LOC106045902	1449658	1470633	+
NW_025927825.1	1380001	1700000	0.32	3	gene-LOC106045915|LOC106045915	1401058	1402180	+
NW_025927825.1	1380001	1700000	0.32	3	gene-LOC125179888|LOC125179888	1529837	1532093	-
NW_025927825.1	1960001	2080000	0.12	7	gene-ARPC2|ARPC2	1982428	2003955	+
NW_025927825.1	1960001	2080000	0.12	7	gene-LOC106045904|LOC106045904	2005850	2009072	-
NW_025927825.1	1960001	2080000	0.12	7	gene-LOC106045913|LOC106045913	1982295	1984677	-
NW_025927825.1	1960001	2080000	0.12	7	gene-LOC125179885|LOC125179885	2019945	2026407	+
NW_025927825.1	1960001	2080000	0.12	7	gene-RUFY4|RUFY4	1975870	1981210	+
NW_025927825.1	1960001	2080000	0.12	7	gene-SLC11A1|SLC11A1	2028335	2031859	+
NW_025927825.1	1960001	2080000	0.12	7	gene-TNS1|TNS1	1913533	1966772	-
NW_025927831.1	380001	510000	0.13	5	gene-GEN1|GEN1	487553	505513	+
NW_025927831.1	380001	510000	0.13	5	gene-LOC106030746|LOC106030746	403639	423277	-
NW_025927831.1	380001	510000	0.13	5	gene-LOC125179927|LOC125179927	378696	381212	+
NW_025927831.1	380001	510000	0.13	5	gene-SMC6|SMC6	454133	487547	-
NW_025927831.1	380001	510000	0.13	5	gene-VSNL1|VSNL1	400101	450084	+
NW_025927838.1	1200001	1460000	0.26	2	gene-LOC106039084|LOC106039084	1267559	1277022	-
NW_025927838.1	1200001	1460000	0.26	2	gene-LOC106039086|LOC106039086	1419565	1438397	-
NW_025927844.1	1040001	1190000	0.15	2	gene-LYST|LYST	1145824	1227255	+
NW_025927844.1	1040001	1190000	0.15	2	gene-NID1|NID1	1046189	1089833	+
NW_025927854.1	1190001	1700000	0.51	5	gene-C9|C9	1607097	1620234	+
NW_025927854.1	1190001	1700000	0.51	5	gene-DAB2|DAB2	1579918	1605122	+
NW_025927854.1	1190001	1700000	0.51	5	gene-LOC106036323|LOC106036323	1529665	1550080	+
NW_025927854.1	1190001	1700000	0.51	5	gene-LOC125180122|LOC125180122	1507573	1529685	-
NW_025927854.1	1190001	1700000	0.51	5	gene-LOC125180125|LOC125180125	1431946	1472376	+
NW_025927854.1	510001	610000	0.1	6	gene-FBXO4|FBXO4	589551	597396	-
NW_025927854.1	510001	610000	0.1	6	gene-LOC106036377|LOC106036377	506683	517099	+
NW_025927854.1	510001	610000	0.1	6	gene-LOC106036378|LOC106036378	440224	560664	-
NW_025927854.1	510001	610000	0.1	6	gene-LOC106036379|LOC106036379	526537	527100	+
NW_025927854.1	510001	610000	0.1	6	gene-LOC125180120|LOC125180120	601129	605319	+
NW_025927854.1	510001	610000	0.1	6	gene-RIMOC1|RIMOC1	597144	601091	-
NW_025927856.1	140001	320000	0.18	1	gene-KIAA1328|KIAA1328	151313	326402	-
NW_025927856.1	460001	560000	0.1	2	gene-LOC125179685|LOC125179685	547005	562879	+
NW_025927856.1	460001	560000	0.1	2	gene-NOL6|NOL6	465302	494987	-
NW_025927860.1	1370001	1470000	0.1	1	gene-INPP5A|INPP5A	1289259	1486074	+
NW_025927863.1	820001	930000	0.11	2	gene-CNTNAP2|CNTNAP2	456347	1320816	-
NW_025927863.1	820001	930000	0.11	2	gene-LOC106047417|LOC106047417	899414	903213	+
NW_025927870.1	500001	680000	0.18	6	gene-ANKRD55|ANKRD55	618987	670102	-
NW_025927870.1	500001	680000	0.18	6	gene-IL31RA|IL31RA	506710	542603	+
NW_025927870.1	500001	680000	0.18	6	gene-IL6ST|IL6ST	559090	585709	-
NW_025927870.1	500001	680000	0.18	6	gene-LOC106035612|LOC106035612	586367	669792	+
NW_025927870.1	500001	680000	0.18	6	gene-LOC125180280|LOC125180280	636138	641546	+
NW_025927870.1	500001	680000	0.18	6	gene-LOC125180281|LOC125180281	678939	737327	-
NW_025927870.1	90001	280000	0.19	12	gene-CCNO|CCNO	242378	244350	-
NW_025927870.1	90001	280000	0.19	12	gene-CDC20B|CDC20B	183467	215673	-
NW_025927870.1	90001	280000	0.19	12	gene-DHX29|DHX29	244499	273712	-
NW_025927870.1	90001	280000	0.19	12	gene-ESM1|ESM1	134450	144140	-
NW_025927870.1	90001	280000	0.19	12	gene-GPX8|GPX8	205527	209473	+
NW_025927870.1	90001	280000	0.19	12	gene-LOC106035576|LOC106035576	171659	177095	+
NW_025927870.1	90001	280000	0.19	12	gene-LOC106035583|LOC106035583	156629	166008	-
NW_025927870.1	90001	280000	0.19	12	gene-LOC106035594|LOC106035594	107941	115341	-
NW_025927870.1	90001	280000	0.19	12	gene-LOC106035599|LOC106035599	102658	117948	+
NW_025927870.1	90001	280000	0.19	12	gene-LOC106035653|LOC106035653	64074	102658	-
NW_025927870.1	90001	280000	0.19	12	gene-MCIDAS|MCIDAS	239153	241228	-
NW_025927870.1	90001	280000	0.19	12	gene-MTREX|MTREX	273737	321341	+
NW_025927875.1	390001	510000	0.12	1	gene-TRPM3|TRPM3	389168	876762	-
NW_025927875.1	950001	1190000	0.24	5	gene-ABHD17B|ABHD17B	964695	1000806	-
NW_025927875.1	950001	1190000	0.24	5	gene-CEMIP2|CEMIP2	912970	971285	-
NW_025927875.1	950001	1190000	0.24	5	gene-CUNH9orf85|CUNH9orf85	1001086	1016274	+
NW_025927875.1	950001	1190000	0.24	5	gene-GDA|GDA	1056876	1090288	+
NW_025927875.1	950001	1190000	0.24	5	gene-ZFAND5|ZFAND5	1110692	1124968	-
NW_025927880.1	1170001	1290000	0.12	5	gene-ANKRD31|ANKRD31	1192280	1259039	-
NW_025927880.1	1170001	1290000	0.12	5	gene-GCNT4|GCNT4	1170889	1189726	-
NW_025927880.1	1170001	1290000	0.12	5	gene-HMGCR|HMGCR	1261766	1277921	+
NW_025927880.1	1170001	1290000	0.12	5	gene-LOC125180338|LOC125180338	1258986	1260089	+
NW_025927880.1	1170001	1290000	0.12	5	gene-MED18|MED18	1285519	1286810	+
NW_025927880.1	610001	870000	0.26	2	gene-ARHGEF28|ARHGEF28	551183	680003	+
NW_025927880.1	610001	870000	0.26	2	gene-LOC106042910|LOC106042910	790095	791726	-
NW_025927881.1	1290001	1430000	0.14	2	gene-DCP2|DCP2	1270529	1294795	-
NW_025927881.1	1290001	1430000	0.14	2	gene-REEP5|REEP5	1301620	1324108	+
NW_025927882.1	180001	300000	0.12	2	gene-KDR|KDR	160935	189003	+
NW_025927882.1	180001	300000	0.12	2	gene-KIT|KIT	255525	300304	-
NW_025927883.1	410001	920000	0.51	5	gene-LOC106037303|LOC106037303	651646	663297	-
NW_025927883.1	410001	920000	0.51	5	gene-LOC106037358|LOC106037358	879912	909399	+
NW_025927883.1	410001	920000	0.51	5	gene-LOC106037360|LOC106037360	852100	861936	+
NW_025927883.1	410001	920000	0.51	5	gene-LOC106037362|LOC106037362	865587	880171	-
NW_025927883.1	410001	920000	0.51	5	gene-TRNAF-GAA-9|TRNAF-GAA	773647	773720	-
NW_025927886.1	550001	790000	0.24	2	gene-LINGO2|LINGO2	578902	747984	+
NW_025927886.1	550001	790000	0.24	2	gene-LOC125180370|LOC125180370	731395	735543	-
NW_025927887.1	650001	760000	0.11	5	gene-A4GALT|A4GALT	654728	682869	+
NW_025927887.1	650001	760000	0.11	5	gene-LOC106038270|LOC106038270	704002	718860	+
NW_025927887.1	650001	760000	0.11	5	gene-LOC106038271|LOC106038271	682994	696833	-
NW_025927887.1	650001	760000	0.11	5	gene-PPFIBP1|PPFIBP1	725686	836286	-
NW_025927887.1	650001	760000	0.11	5	gene-REP15|REP15	718675	725539	-
NW_025927892.1	900001	1040000	0.14	3	gene-LOC125180404|LOC125180404	908078	917196	+
NW_025927892.1	900001	1040000	0.14	3	gene-MRAS|MRAS	955437	995212	+
NW_025927892.1	900001	1040000	0.14	3	gene-TMEM177|TMEM177	1024062	1037568	+
NW_025927893.1	600001	940000	0.34	2	gene-COL12A1|COL12A1	615961	713337	+
NW_025927893.1	600001	940000	0.34	2	gene-LOC106030385|LOC106030385	594583	604029	+
NW_025927895.1	890001	1030000	0.14	3	gene-LOC106035758|LOC106035758	711993	1048817	-
NW_025927895.1	890001	1030000	0.14	3	gene-LOC106035759|LOC106035759	992171	1002296	-
NW_025927895.1	890001	1030000	0.14	3	gene-LOC106035762|LOC106035762	912277	919726	+
NW_025927899.1	1	480000	0.48	2	gene-KDM4C|KDM4C	172047	456842	-
NW_025927899.1	1	480000	0.48	2	gene-LOC106046373|LOC106046373	456862	457960	-
NW_025927901.1	470001	590000	0.12	1	gene-EYS|EYS	295562	1143605	-
NW_025927904.1	20001	460000	0.44	6	gene-GLIS3|GLIS3	150465	343812	+
NW_025927904.1	20001	460000	0.44	6	gene-LOC106047384|LOC106047384	64904	77490	+
NW_025927904.1	20001	460000	0.44	6	gene-LOC106047395|LOC106047395	145392	150668	-
NW_025927904.1	20001	460000	0.44	6	gene-LOC106047396|LOC106047396	118679	145248	+
NW_025927904.1	20001	460000	0.44	6	gene-RFX3|RFX3	442535	516023	+
NW_025927904.1	20001	460000	0.44	6	gene-SLC1A1|SLC1A1	4126	64783	-
NW_025927906.1	520001	1180000	0.66	11	gene-EMB|EMB	788180	814405	+
NW_025927906.1	520001	1180000	0.66	11	gene-HCN1|HCN1	946586	1137583	+
NW_025927906.1	520001	1180000	0.66	11	gene-IDUA|IDUA	502203	555539	-
NW_025927906.1	520001	1180000	0.66	11	gene-LOC106040424|LOC106040424	575904	583099	+
NW_025927906.1	520001	1180000	0.66	11	gene-LOC106048241|LOC106048241	823440	842714	-
NW_025927906.1	520001	1180000	0.66	11	gene-LOC106048246|LOC106048246	754146	765076	+
NW_025927906.1	520001	1180000	0.66	11	gene-LOC106048247|LOC106048247	845937	858179	+
NW_025927906.1	520001	1180000	0.66	11	gene-LOC125180513|LOC125180513	531088	542665	-
NW_025927906.1	520001	1180000	0.66	11	gene-LOC125180514|LOC125180514	589175	600469	-
NW_025927906.1	520001	1180000	0.66	11	gene-PARP8|PARP8	645058	756210	-
NW_025927906.1	520001	1180000	0.66	11	gene-SLC26A1|SLC26A1	505344	543826	+
NW_025927908.1	480001	600000	0.12	1	gene-RNF38|RNF38	476531	589367	-
NW_025927909.1	440001	910000	0.47	6	gene-FZD10|FZD10	493376	498359	-
NW_025927909.1	440001	910000	0.47	6	gene-GLT1D1|GLT1D1	874880	931826	-
NW_025927909.1	440001	910000	0.47	6	gene-LOC106031192|LOC106031192	567918	851802	+
NW_025927909.1	440001	910000	0.47	6	gene-LOC106031193|LOC106031193	569793	576361	-
NW_025927909.1	440001	910000	0.47	6	gene-LOC106031200|LOC106031200	468851	479192	+
NW_025927909.1	440001	910000	0.47	6	gene-LOC125180525|LOC125180525	416694	524423	-
NW_025927909.1	90001	220000	0.13	2	gene-ADGRD1|ADGRD1	40511	197967	-
NW_025927909.1	90001	220000	0.13	2	gene-RAN|RAN	213254	220931	-
NW_025927918.1	20001	140000	0.12	5	gene-DNAJC25|DNAJC25	99274	106889	+
NW_025927918.1	20001	140000	0.12	5	gene-ECPAS|ECPAS	30433	98745	-
NW_025927918.1	20001	140000	0.12	5	gene-GNG10|GNG10	109991	115077	+
NW_025927918.1	20001	140000	0.12	5	gene-SHOC1|SHOC1	118503	166606	-
NW_025927918.1	20001	140000	0.12	5	gene-SMC2|SMC2	4007	29738	+
NW_025927918.1	920001	1080000	0.16	1	gene-PALM2AKAP2|PALM2AKAP2	709537	968527	-
NW_025927929.1	170001	350000	0.18	9	gene-B4GALT1|B4GALT1	172190	192547	-
NW_025927929.1	170001	350000	0.18	9	gene-FOXE1|FOXE1	226882	227715	-
NW_025927929.1	170001	350000	0.18	9	gene-HEMGN|HEMGN	209893	215301	+
NW_025927929.1	170001	350000	0.18	9	gene-LOC125180616|LOC125180616	192518	195588	+
NW_025927929.1	170001	350000	0.18	9	gene-NCBP1|NCBP1	294511	325967	-
NW_025927929.1	170001	350000	0.18	9	gene-SPINK4|SPINK4	200366	204042	+
NW_025927929.1	170001	350000	0.18	9	gene-TMOD1|TMOD1	341306	366322	-
NW_025927929.1	170001	350000	0.18	9	gene-TSTD2|TSTD2	326618	345286	+
NW_025927929.1	170001	350000	0.18	9	gene-XPA|XPA	287098	293251	+
NW_025927936.1	110001	260000	0.15	4	gene-ARL14EPL|ARL14EPL	163789	175052	+
NW_025927936.1	110001	260000	0.15	4	gene-COMMD10|COMMD10	186791	290933	+
NW_025927936.1	110001	260000	0.15	4	gene-LOC106047879|LOC106047879	128716	140719	-
NW_025927936.1	110001	260000	0.15	4	gene-LVRN|LVRN	119660	161692	+
NW_025927941.1	400001	890000	0.49	12	gene-BFAR|BFAR	584033	591411	-
NW_025927941.1	400001	890000	0.49	12	gene-LMNTD1|LMNTD1	215848	424768	-
NW_025927941.1	400001	890000	0.49	12	gene-LOC106041204|LOC106041204	550805	583415	+
NW_025927941.1	400001	890000	0.49	12	gene-LOC125180686|LOC125180686	632003	643660	-
NW_025927941.1	400001	890000	0.49	12	gene-LOC125180687|LOC125180687	691119	733522	-
NW_025927941.1	400001	890000	0.49	12	gene-LOC125180688|LOC125180688	561739	577071	-
NW_025927941.1	400001	890000	0.49	12	gene-MRTFB|MRTFB	744735	801189	-
NW_025927941.1	400001	890000	0.49	12	gene-PARN|PARN	595688	659222	+
NW_025927941.1	400001	890000	0.49	12	gene-SNN|SNN	475985	485423	+
NW_025927941.1	400001	890000	0.49	12	gene-TRNAT-CGU-2|TRNAT-CGU	737544	737615	-
NW_025927941.1	400001	890000	0.49	12	gene-TXNDC11|TXNDC11	485021	521585	-
NW_025927941.1	400001	890000	0.49	12	gene-ZC3H7A|ZC3H7A	521711	550676	-
NW_025927946.1	1	340000	0.34	6	gene-BCKDHB|BCKDHB	295288	411262	+
NW_025927946.1	1	340000	0.34	6	gene-ELOVL4|ELOVL4	134876	168967	-
NW_025927946.1	1	340000	0.34	6	gene-LCA5|LCA5	5505	22965	-
NW_025927946.1	1	340000	0.34	6	gene-LOC125180733|LOC125180733	261179	267219	+
NW_025927946.1	1	340000	0.34	6	gene-SH3BGRL2|SH3BGRL2	45097	88915	+
NW_025927946.1	1	340000	0.34	6	gene-TTK|TTK	207653	238009	+
NW_025927947.1	510001	780000	0.27	4	gene-LOC106030480|LOC106030480	526386	588968	+
NW_025927947.1	510001	780000	0.27	4	gene-LOC106030481|LOC106030481	773083	774318	-
NW_025927947.1	510001	780000	0.27	4	gene-LOC106030483|LOC106030483	754148	771565	+
NW_025927947.1	510001	780000	0.27	4	gene-LOC106030485|LOC106030485	657409	659980	-
NW_025927953.1	340001	460000	0.12	1	gene-LOC106031698|LOC106031698	124691	558165	+
NW_025927969.1	340001	530000	0.19	1	gene-LOC125180855|LOC125180855	254907	618718	-
NW_025927972.1	580001	680000	0.1	2	gene-CCNH|CCNH	618987	629508	-
NW_025927972.1	580001	680000	0.1	2	gene-RASA1|RASA1	569336	617593	+
NW_025928000.1	1	520000	0.52	5	gene-FGF10|FGF10	377553	443357	+
NW_025928000.1	1	520000	0.52	5	gene-LOC106036287|LOC106036287	13701	18104	+
NW_025928000.1	1	520000	0.52	5	gene-LOC106036321|LOC106036321	161661	165765	-
NW_025928000.1	1	520000	0.52	5	gene-LOC125180975|LOC125180975	105548	107638	+
NW_025928000.1	1	520000	0.52	5	gene-MRPS30|MRPS30	230036	235098	-
NW_025928002.1	70001	310000	0.24	1	gene-SLITRK5|SLITRK5	127723	133606	-
NW_025928005.1	360001	610000	0.25	3	gene-EGFR|EGFR	221085	384688	+
NW_025928005.1	360001	610000	0.25	3	gene-LANCL2|LANCL2	412632	441668	+
NW_025928005.1	360001	610000	0.25	3	gene-VOPP1|VOPP1	450836	518256	-
NW_025928022.1	120001	370000	0.25	2	gene-LOC125181036|LOC125181036	253030	275215	+
NW_025928022.1	120001	370000	0.25	2	gene-TUSC1|TUSC1	242662	243919	+
NW_025928028.1	1	210000	0.21	2	gene-LOC125181045|LOC125181045	175767	180927	-
NW_025928028.1	1	210000	0.21	2	gene-LOC125181046|LOC125181046	53207	72860	+
NW_025928032.1	380001	480000	0.1	2	gene-LOC106038223|LOC106038223	393597	399508	+
NW_025928032.1	380001	480000	0.1	2	gene-SHISAL1|SHISAL1	298354	382582	-
NW_025928036.1	70001	210000	0.14	1	gene-TLE1|TLE1	14781	99062	+
NW_025928039.1	360001	460000	0.1	1	gene-GLRX|GLRX	360064	364861	+
NW_025928050.1	1	150000	0.15	2	gene-LOC106049500|LOC106049500	71491	79153	+
NW_025928050.1	1	150000	0.15	2	gene-LOC125181101|LOC125181101	123290	129808	-
NW_025928055.1	1	120000	0.12	2	gene-GAS7|GAS7	84062	186587	+
NW_025928055.1	1	120000	0.12	2	gene-LOC106047210|LOC106047210	28710	65373	+
NW_025928069.1	260001	370000	0.11	1	gene-LOC106047631|LOC106047631	247493	261850	+
NW_025928070.1	130001	370000	0.24	4	gene-DMXL1|DMXL1	167050	257766	-
NW_025928070.1	130001	370000	0.24	4	gene-LOC106048360|LOC106048360	267783	274493	-
NW_025928070.1	130001	370000	0.24	4	gene-LOC106048361|LOC106048361	257893	261589	+
NW_025928070.1	130001	370000	0.24	4	gene-LOC125181141|LOC125181141	159227	163498	-
NW_025928075.1	190001	320000	0.13	1	gene-LOC125181154|LOC125181154	141746	240424	+
NW_025928082.1	130001	230000	0.1	2	gene-LOC125181163|LOC125181163	217506	226239	-
NW_025928082.1	130001	230000	0.1	2	gene-STAC|STAC	59272	154578	-
NW_025928106.1	1	140000	0.14	2	gene-LOC125181229|LOC125181229	35932	50719	+
NW_025928106.1	1	140000	0.14	2	gene-LOC125181230|LOC125181230	77930	192027	-
NW_025928119.1	80001	260000	0.18	1	gene-LOC106042711|LOC106042711	52574	120126	-
NW_025928139.1	110001	230000	0.12	5	gene-DNAJC5G|DNAJC5G	111771	113428	-
NW_025928139.1	110001	230000	0.12	5	gene-GTF3C2|GTF3C2	133387	143043	-
NW_025928139.1	110001	230000	0.12	5	gene-LOC106049901|LOC106049901	114272	126175	-
NW_025928139.1	110001	230000	0.12	5	gene-SLC30A3|SLC30A3	126101	132608	+
NW_025928139.1	110001	230000	0.12	5	gene-TRIM54|TRIM54	106859	110906	-
NW_025928141.1	1	130000	0.13	2	gene-LOC106045169|LOC106045169	92127	104912	+
NW_025928141.1	1	130000	0.13	2	gene-LOC125181291|LOC125181291	129	12374	-
NW_025928153.1	1	100000	0.1	3	gene-LOC125181309|LOC125181309	36071	60931	-
NW_025928153.1	1	100000	0.1	3	gene-LOC125181310|LOC125181310	44426	101203	+
NW_025928153.1	1	100000	0.1	3	gene-LOC125181311|LOC125181311	27496	35023	+
NW_025928197.1	10001	160000	0.15	1	gene-LOC125181367|LOC125181367	19705	52358	+
NW_025928200.1	1	120000	0.12	1	gene-LOC106049911|LOC106049911	7899	82762	+
NW_025928209.1	1	150000	0.15	1	gene-LOC106032287|LOC106032287	65035	82668	-
NW_025928229.1	1	160000	0.16	1	gene-LOC125181426|LOC125181426	37750	39139	+
NW_025928232.1	30001	170000	0.14	1	gene-DCLK3|DCLK3	49435	78025	-
NW_025928253.1	1	100000	0.1	1	gene-LOC125181458|LOC125181458	35409	41871	+
NW_025928352.1	1	100000	0.1	1	gene-LOC125181569|LOC125181569	2951	42867	+
NW_025928398.1	1	120000	0.12	1	gene-LOC125181619|LOC125181619	20005	28347	+
NW_025928439.1	1	100000	0.1	3	gene-LOC125181649|LOC125181649	18516	33595	+
NW_025928439.1	1	100000	0.1	3	gene-LOC125181650|LOC125181650	32	1964	+
NW_025928439.1	1	100000	0.1	3	gene-LOC125181651|LOC125181651	2188	21419	+
NW_025928465.1	1	100000	0.1	2	gene-LOC125179656|LOC125179656	645	21381	-
NW_025928465.1	1	100000	0.1	2	gene-LOC125181668|LOC125181668	24133	30584	-
NW_025928487.1	1	110000	0.11	1	gene-LOC125181676|LOC125181676	5865	16634	-
NW_025928511.1	1	110000	0.11	1	gene-ACHE|ACHE	22423	23938	-
NW_025928551.1	1	100000	0.1	1	gene-LOC106029543|LOC106029543	8	6243	-
NW_025928699.1	1	100000	0.1	1	gene-LOC125181769|LOC125181769	7	13724	-
NW_025928723.1	1	110000	0.11	1	gene-LOC106047208|LOC106047208	7	4987	-
NW_025929013.1	1	100000	0.1	1	gene-LOC125181860|LOC125181860	11	4899	+
NW_025929169.1	1	100000	0.1	1	gene-LOC106047202|LOC106047202	15	2918	-

## Sheet: GO-BP-result
Column A: Term ID. Column B: Description, the description of the term. Column C: GeneRatio, the number of genes enriched in certain term / the number of input genes. Column D: BgRatio, the number of genes within certain term / the number of background genes. Column E: pvalue, the pvalue of certain enriched term. Column F: p.adjust, the adjusted pvalue. Column G: qvalue, the qvalue of certain enri…
ID	Description	GeneRatio	BgRatio	pvalue	p.adjust	qvalue	geneID	Count	Enrichment.Score	Fold.Enrichment
GO:0031532	actin cytoskeleton reorganization	3/50	10/2090	0.00137439	0.449424	0.442215	ANXA1/PHACTR1/KIT	3	2.86189	12.54
GO:0071166	ribonucleoprotein complex localization	3/50	10/2090	0.00137439	0.449424	0.442215	FYTTD1/RAN/NCBP1	3	2.86189	12.54
GO:0071426	ribonucleoprotein complex export from nucleus	3/50	10/2090	0.00137439	0.449424	0.442215	FYTTD1/RAN/NCBP1	3	2.86189	12.54
GO:0042098	T cell proliferation	3/50	17/2090	0.00691934	0.686171	0.675164	ANXA1/SLC11A1/PRKAR1A	3	2.15994	7.37647
GO:0031503	protein-containing complex localization	3/50	18/2090	0.00816455	0.686171	0.675164	FYTTD1/RAN/NCBP1	3	2.08807	6.96667
GO:0030522	intracellular receptor signaling pathway	3/50	20/2090	0.011029	0.686171	0.675164	THRB/ESR1/NR2F2	3	1.95746	6.27
GO:0051168	nuclear export	3/50	22/2090	0.0144069	0.686171	0.675164	FYTTD1/RAN/NCBP1	3	1.84143	5.7
GO:0045859	regulation of protein kinase activity	5/50	67/2090	0.0202013	0.686171	0.675164	SLC11A1/NR2F2/PRKAR1A/ADCYAP1/KIT	5	1.69462	3.1194
GO:0003158	endothelium development	2/50	10/2090	0.0223326	0.686171	0.675164	VCL/NR2F2	2	1.65106	8.36
GO:0006405	RNA export from nucleus	2/50	10/2090	0.0223326	0.686171	0.675164	FYTTD1/NCBP1	2	1.65106	8.36
GO:0006665	sphingolipid metabolic process	2/50	10/2090	0.0223326	0.686171	0.675164	SGMS1/KIT	2	1.65106	8.36
GO:0007218	neuropeptide signaling pathway	2/50	10/2090	0.0223326	0.686171	0.675164	NPY2R/ADCYAP1	2	1.65106	8.36
GO:0042110	T cell activation	4/50	47/2090	0.0242643	0.686171	0.675164	ANXA1/SLC11A1/PRKAR1A/KIT	4	1.61503	3.55745
GO:0001667	ameboidal-type cell migration	4/50	48/2090	0.0260121	0.686171	0.675164	ANXA1/SEMA3D/NR2F2/KIT	4	1.58483	3.48333
GO:0006403	RNA localization	3/50	28/2090	0.0277207	0.686171	0.675164	FYTTD1/RAN/NCBP1	3	1.5572	4.47857
GO:0050657	nucleic acid transport	3/50	28/2090	0.0277207	0.686171	0.675164	FYTTD1/RAN/NCBP1	3	1.5572	4.47857
GO:0050658	RNA transport	3/50	28/2090	0.0277207	0.686171	0.675164	FYTTD1/RAN/NCBP1	3	1.5572	4.47857
GO:0051236	establishment of RNA localization	3/50	28/2090	0.0277207	0.686171	0.675164	FYTTD1/RAN/NCBP1	3	1.5572	4.47857
GO:0007186	G protein-coupled receptor signaling pathway	5/50	74/2090	0.0297274	0.686171	0.675164	NPY2R/FZD10/ANXA1/RHO/ADCYAP1	5	1.52684	2.82432
GO:0002263	cell activation involved in immune response	3/50	29/2090	0.030408	0.686171	0.675164	ANXA1/SLC11A1/KIT	3	1.51701	4.32414
GO:0002366	leukocyte activation involved in immune response	3/50	29/2090	0.030408	0.686171	0.675164	ANXA1/SLC11A1/KIT	3	1.51701	4.32414
GO:0010631	epithelial cell migration	3/50	29/2090	0.030408	0.686171	0.675164	ANXA1/NR2F2/KIT	3	1.51701	4.32414
GO:0032943	mononuclear cell proliferation	3/50	29/2090	0.030408	0.686171	0.675164	ANXA1/SLC11A1/PRKAR1A	3	1.51701	4.32414
GO:0046651	lymphocyte proliferation	3/50	29/2090	0.030408	0.686171	0.675164	ANXA1/SLC11A1/PRKAR1A	3	1.51701	4.32414
GO:0032870	cellular response to hormone stimulus	4/50	51/2090	0.0317046	0.686171	0.675164	THRB/ESR1/ANXA1/KIT	4	1.49888	3.27843
GO:0002286	T cell activation involved in immune response	2/50	12/2090	0.0317718	0.686171	0.675164	ANXA1/SLC11A1	2	1.49796	6.96667
GO:0002695	negative regulation of leukocyte activation	2/50	12/2090	0.0317718	0.686171	0.675164	ANXA1/PRKAR1A	2	1.49796	6.96667
GO:0002822	regulation of adaptive immune response based on somatic recombination of immune receptors built from immunoglobulin superfamily domains	2/50	12/2090	0.0317718	0.686171	0.675164	ANXA1/SLC11A1	2	1.49796	6.96667
GO:0006643	membrane lipid metabolic process	2/50	12/2090	0.0317718	0.686171	0.675164	SGMS1/KIT	2	1.49796	6.96667
GO:0009581	detection of external stimulus	2/50	12/2090	0.0317718	0.686171	0.675164	RHO/KIT	2	1.49796	6.96667
GO:0009582	detection of abiotic stimulus	2/50	12/2090	0.0317718	0.686171	0.675164	RHO/KIT	2	1.49796	6.96667
GO:0010594	regulation of endothelial cell migration	2/50	12/2090	0.0317718	0.686171	0.675164	ANXA1/NR2F2	2	1.49796	6.96667
GO:0050866	negative regulation of cell activation	2/50	12/2090	0.0317718	0.686171	0.675164	ANXA1/PRKAR1A	2	1.49796	6.96667
GO:0051250	negative regulation of lymphocyte activation	2/50	12/2090	0.0317718	0.686171	0.675164	ANXA1/PRKAR1A	2	1.49796	6.96667
GO:0071383	cellular response to steroid hormone stimulus	2/50	12/2090	0.0317718	0.686171	0.675164	ESR1/ANXA1	2	1.49796	6.96667
GO:0006796	phosphate-containing compound metabolic process	13/50	320/2090	0.0331167	0.686171	0.675164	YES1/ITPK1/PIP5K1B/MINPP1/SGMS1/EGFR/RPRD1A/RAN/SLC11A1/NR2F2/PRKAR1A/ADCYAP1/KIT	13	1.47995	1.69813
GO:0015931	nucleobase-containing compound transport	3/50	30/2090	0.0332285	0.686171	0.675164	FYTTD1/RAN/NCBP1	3	1.47849	4.18
GO:0090132	epithelium migration	3/50	30/2090	0.0332285	0.686171	0.675164	ANXA1/NR2F2/KIT	3	1.47849	4.18
GO:0040007	growth	6/50	103/2090	0.0337159	0.686171	0.675164	ANXA1/VCL/SEMA3D/NCBP1/JUN/PRKAR1A	6	1.47217	2.43495
GO:0006793	phosphorus metabolic process	13/50	321/2090	0.0338853	0.686171	0.675164	YES1/ITPK1/PIP5K1B/MINPP1/SGMS1/EGFR/RPRD1A/RAN/SLC11A1/NR2F2/PRKAR1A/ADCYAP1/KIT	13	1.46999	1.69283
GO:0016310	phosphorylation	10/50	223/2090	0.0345179	0.686171	0.675164	YES1/ITPK1/PIP5K1B/SGMS1/EGFR/SLC11A1/NR2F2/PRKAR1A/ADCYAP1/KIT	10	1.46196	1.87444
GO:0030334	regulation of cell migration	5/50	77/2090	0.0345584	0.686171	0.675164	ANXA1/VCL/SEMA3D/NR2F2/KIT	5	1.46145	2.71429
GO:0016049	cell growth	4/50	53/2090	0.0358789	0.686171	0.675164	VCL/SEMA3D/NCBP1/JUN	4	1.44516	3.15472
GO:0009306	protein secretion	3/50	31/2090	0.0361816	0.686171	0.675164	ANXA1/TMEM167A/ADCYAP1	3	1.44151	4.04516
GO:0035592	establishment of protein localization to extracellular region	3/50	31/2090	0.0361816	0.686171	0.675164	ANXA1/TMEM167A/ADCYAP1	3	1.44151	4.04516
GO:0007155	cell adhesion	8/50	163/2090	0.0366658	0.686171	0.675164	PLAU/ANXA1/VCL/COL12A1/HAPLN1/TENM2/PRKAR1A/KIT	8	1.43574	2.05153
GO:0022610	biological adhesion	8/50	163/2090	0.0366658	0.686171	0.675164	PLAU/ANXA1/VCL/COL12A1/HAPLN1/TENM2/PRKAR1A/KIT	8	1.43574	2.05153
GO:0002819	regulation of adaptive immune response	2/50	13/2090	0.0369824	0.686171	0.675164	ANXA1/SLC11A1	2	1.432	6.43077
GO:0098609	cell-cell adhesion	5/50	79/2090	0.0380377	0.686171	0.675164	ANXA1/VCL/TENM2/PRKAR1A/KIT	5	1.41979	2.64557
GO:0010628	positive regulation of gene expression	6/50	106/2090	0.0380959	0.686171	0.675164	ESR1/ANXA1/SLC11A1/NCBP1/ADCYAP1/KIT	6	1.41912	2.36604
GO:0070661	leukocyte proliferation	3/50	32/2090	0.0392662	0.686171	0.675164	ANXA1/SLC11A1/PRKAR1A	3	1.40598	3.91875
GO:0071692	protein localization to extracellular region	3/50	32/2090	0.0392662	0.686171	0.675164	ANXA1/TMEM167A/ADCYAP1	3	1.40598	3.91875
GO:0090130	tissue migration	3/50	32/2090	0.0392662	0.686171	0.675164	ANXA1/NR2F2/KIT	3	1.40598	3.91875
GO:2000145	regulation of cell motility	5/50	80/2090	0.039856	0.686171	0.675164	ANXA1/VCL/SEMA3D/NR2F2/KIT	5	1.39951	2.6125
GO:0006913	nucleocytoplasmic transport	3/50	33/2090	0.0424813	0.686171	0.675164	FYTTD1/RAN/NCBP1	3	1.3718	3.8
GO:0051169	nuclear transport	3/50	33/2090	0.0424813	0.686171	0.675164	FYTTD1/RAN/NCBP1	3	1.3718	3.8
GO:0008360	regulation of cell shape	2/50	14/2090	0.0424968	0.686171	0.675164	ANXA1/KIT	2	1.37164	5.97143
GO:0015849	organic acid transport	2/50	14/2090	0.0424968	0.686171	0.675164	ANXA1/SLC11A1	2	1.37164	5.97143
GO:0097529	myeloid leukocyte migration	2/50	14/2090	0.0424968	0.686171	0.675164	ANXA1/KIT	2	1.37164	5.97143
GO:0006954	inflammatory response	4/50	56/2090	0.0427156	0.686171	0.675164	ANXA1/SGMS1/SLC11A1/KIT	4	1.36941	2.98571
GO:0071900	regulation of protein serine/threonine kinase activity	3/50	34/2090	0.0458257	0.686171	0.675164	NR2F2/PRKAR1A/KIT	3	1.33889	3.68824
GO:0042129	regulation of T cell proliferation	2/50	15/2090	0.0482981	0.686171	0.675164	ANXA1/PRKAR1A	2	1.31607	5.57333
GO:0040012	regulation of locomotion	5/50	85/2090	0.0497451	0.686171	0.675164	ANXA1/VCL/SEMA3D/NR2F2/KIT	5	1.30325	2.45882
GO:0051270	regulation of cellular component movement	5/50	85/2090	0.0497451	0.686171	0.675164	ANXA1/VCL/SEMA3D/NR2F2/KIT	5	1.30325	2.45882
GO:0043549	regulation of kinase activity	5/50	86/2090	0.0518838	0.686171	0.675164	SLC11A1/NR2F2/PRKAR1A/ADCYAP1/KIT	5	1.28497	2.43023
GO:0120031	plasma membrane bounded cell projection assembly	3/50	36/2090	0.0528962	0.686171	0.675164	VCL/TENM2/KIT	3	1.27658	3.48333
GO:0022613	ribonucleoprotein complex biogenesis	4/50	60/2090	0.0529091	0.686171	0.675164	EIF3E/RAN/NCBP1/NOC4L	4	1.27647	2.78667
GO:0022408	negative regulation of cell-cell adhesion	2/50	16/2090	0.0543699	0.686171	0.675164	ANXA1/PRKAR1A	2	1.26464	5.225
GO:0030595	leukocyte chemotaxis	2/50	16/2090	0.0543699	0.686171	0.675164	ANXA1/KIT	2	1.26464	5.225
GO:0031123	RNA 3'-end processing	2/50	16/2090	0.0543699	0.686171	0.675164	RPRD1A/NCBP1	2	1.26464	5.225
GO:0046942	carboxylic acid transport	2/50	16/2090	0.0543699	0.686171	0.675164	ANXA1/SLC11A1	2	1.26464	5.225
GO:0048675	axon extension	2/50	16/2090	0.0543699	0.686171	0.675164	VCL/SEMA3D	2	1.26464	5.225
GO:0001819	positive regulation of cytokine production	3/50	37/2090	0.0566191	0.686171	0.675164	ANXA1/SLC11A1/KIT	3	1.24704	3.38919
GO:0030031	cell projection assembly	3/50	37/2090	0.0566191	0.686171	0.675164	VCL/TENM2/KIT	3	1.24704	3.38919
GO:0030307	positive regulation of cell growth	2/50	17/2090	0.0606967	0.686171	0.675164	NCBP1/JUN	2	1.21684	4.91765
GO:0046649	lymphocyte activation	4/50	63/2090	0.0613593	0.686171	0.675164	ANXA1/SLC11A1/PRKAR1A/KIT	4	1.21212	2.65397
GO:0065009	regulation of molecular function	11/50	280/2090	0.0616587	0.686171	0.675164	GARNL3/ANXA1/PHACTR1/PSMD1/RAN/SLC11A1/NCBP1/NR2F2/PRKAR1A/ADCYAP1/KIT	11	1.21001	1.64214
GO:0051050	positive regulation of transport	4/50	64/2090	0.0643279	0.686171	0.675164	ANXA1/RAN/SLC11A1/ADCYAP1	4	1.1916	2.6125
GO:0002699	positive regulation of immune effector process	2/50	18/2090	0.0672632	0.686171	0.675164	ANXA1/KIT	2	1.17222	4.64444
GO:0006469	negative regulation of protein kinase activity	2/50	18/2090	0.0672632	0.686171	0.675164	NR2F2/PRKAR1A	2	1.17222	4.64444
GO:0009755	hormone-mediated signaling pathway	2/50	18/2090	0.0672632	0.686171	0.675164	THRB/ESR1	2	1.17222	4.64444
GO:0030073	insulin secretion	2/50	18/2090	0.0672632	0.686171	0.675164	ANXA1/ADCYAP1	2	1.17222	4.64444
GO:0002252	immune effector process	3/50	41/2090	0.0727166	0.686171	0.675164	ANXA1/SLC11A1/KIT	3	1.13837	3.05854
GO:0030155	regulation of cell adhesion	4/50	67/2090	0.0736835	0.686171	0.675164	PLAU/ANXA1/VCL/PRKAR1A	4	1.13263	2.49552
GO:0002274	myeloid leukocyte activation	2/50	19/2090	0.0740549	0.686171	0.675164	SLC11A1/KIT	2	1.13045	4.4
GO:0010632	regulation of epithelial cell migration	2/50	19/2090	0.0740549	0.686171	0.675164	ANXA1/NR2F2	2	1.13045	4.4
GO:0033673	negative regulation of kinase activity	2/50	19/2090	0.0740549	0.686171	0.675164	NR2F2/PRKAR1A	2	1.13045	4.4
GO:1990138	neuron projection extension	2/50	19/2090	0.0740549	0.686171	0.675164	VCL/SEMA3D	2	1.13045	4.4
GO:0032940	secretion by cell	4/50	68/2090	0.0769502	0.686171	0.675164	ANXA1/TMEM167A/ADCYAP1/KIT	4	1.11379	2.45882
GO:0051338	regulation of transferase activity	5/50	97/2090	0.078973	0.686171	0.675164	SLC11A1/NR2F2/PRKAR1A/ADCYAP1/KIT	5	1.10252	2.15464
GO:0002285	lymphocyte activation involved in immune response	2/50	20/2090	0.0810577	0.686171	0.675164	ANXA1/SLC11A1	2	1.09121	4.18
GO:0006413	translational initiation	2/50	20/2090	0.0810577	0.686171	0.675164	EIF3E/NCBP1	2	1.09121	4.18
GO:0006909	phagocytosis	2/50	20/2090	0.0810577	0.686171	0.675164	ANXA1/SLC11A1	2	1.09121	4.18
GO:0008585	female gonad development	2/50	20/2090	0.0810577	0.686171	0.675164	NR2F2/KIT	2	1.09121	4.18
GO:0043542	endothelial cell migration	2/50	20/2090	0.0810577	0.686171	0.675164	ANXA1/NR2F2	2	1.09121	4.18
GO:0046545	development of primary female sexual characteristics	2/50	20/2090	0.0810577	0.686171	0.675164	NR2F2/KIT	2	1.09121	4.18
GO:0051028	mRNA transport	2/50	20/2090	0.0810577	0.686171	0.675164	FYTTD1/NCBP1	2	1.09121	4.18
GO:0051099	positive regulation of binding	2/50	20/2090	0.0810577	0.686171	0.675164	RAN/NCBP1	2	1.09121	4.18
GO:0001558	regulation of cell growth	3/50	43/2090	0.081459	0.686171	0.675164	SEMA3D/NCBP1/JUN	3	1.08906	2.91628
GO:0045860	positive regulation of protein kinase activity	3/50	43/2090	0.081459	0.686171	0.675164	SLC11A1/ADCYAP1/KIT	3	1.08906	2.91628
GO:0002460	adaptive immune response based on somatic recombination of immune receptors built from immunoglobulin superfamily domains	2/50	21/2090	0.0882583	0.686171	0.675164	ANXA1/SLC11A1	2	1.05424	3.98095
GO:0002790	peptide secretion	2/50	21/2090	0.0882583	0.686171	0.675164	ANXA1/ADCYAP1	2	1.05424	3.98095
GO:0007188	adenylate cyclase-modulating G protein-coupled receptor signaling pathway	2/50	21/2090	0.0882583	0.686171	0.675164	NPY2R/ADCYAP1	2	1.05424	3.98095
GO:0015711	organic anion transport	2/50	21/2090	0.0882583	0.686171	0.675164	ANXA1/SLC11A1	2	1.05424	3.98095
GO:0030072	peptide hormone secretion	2/50	21/2090	0.0882583	0.686171	0.675164	ANXA1/ADCYAP1	2	1.05424	3.98095
GO:0043547	positive regulation of GTPase activity	2/50	21/2090	0.0882583	0.686171	0.675164	GARNL3/ADCYAP1	2	1.05424	3.98095
GO:0046660	female sex differentiation	2/50	21/2090	0.0882583	0.686171	0.675164	NR2F2/KIT	2	1.05424	3.98095
GO:0045321	leukocyte activation	4/50	72/2090	0.0907398	0.686171	0.675164	ANXA1/SLC11A1/PRKAR1A/KIT	4	1.0422	2.32222
GO:0048589	developmental growth	4/50	72/2090	0.0907398	0.686171	0.675164	ANXA1/VCL/SEMA3D/PRKAR1A	4	1.0422	2.32222
GO:0046903	secretion	4/50	73/2090	0.0943642	0.686171	0.675164	ANXA1/TMEM167A/ADCYAP1/KIT	4	1.02519	2.29041
GO:0140352	export from cell	4/50	73/2090	0.0943642	0.686171	0.675164	ANXA1/TMEM167A/ADCYAP1/KIT	4	1.02519	2.29041
GO:0051606	detection of stimulus	2/50	22/2090	0.0956434	0.686171	0.675164	RHO/KIT	2	1.01935	3.8
GO:0043086	negative regulation of catalytic activity	4/50	75/2090	0.10182	0.686171	0.675164	ANXA1/PHACTR1/NR2F2/PRKAR1A	4	0.992169	2.22933
GO:0044093	positive regulation of molecular function	6/50	136/2090	0.102082	0.686171	0.675164	GARNL3/RAN/SLC11A1/NCBP1/ADCYAP1/KIT	6	0.991049	1.84412
GO:0000070	mitotic sister chromatid segregation	2/50	23/2090	0.103201	0.686171	0.675164	SMC2/RAN	2	0.986318	3.63478
GO:0001704	formation of primary germ layer	2/50	23/2090	0.103201	0.686171	0.675164	COL12A1/PRKAR1A	2	0.986318	3.63478
GO:0030217	T cell differentiation	2/50	23/2090	0.103201	0.686171	0.675164	ANXA1/KIT	2	0.986318	3.63478
GO:0032944	regulation of mononuclear cell proliferation	2/50	23/2090	0.103201	0.686171	0.675164	ANXA1/PRKAR1A	2	0.986318	3.63478
GO:0050670	regulation of lymphocyte proliferation	2/50	23/2090	0.103201	0.686171	0.675164	ANXA1/PRKAR1A	2	0.986318	3.63478
GO:0050900	leukocyte migration	2/50	23/2090	0.103201	0.686171	0.675164	ANXA1/KIT	2	0.986318	3.63478
GO:0050790	regulation of catalytic activity	9/50	239/2090	0.109253	0.686171	0.675164	GARNL3/ANXA1/PHACTR1/PSMD1/SLC11A1/NR2F2/PRKAR1A/ADCYAP1/KIT	9	0.961566	1.57406
GO:0008654	phospholipid biosynthetic process	2/50	24/2090	0.110918	0.686171	0.675164	PIP5K1B/SGMS1	2	0.954998	3.48333
GO:0015833	peptide transport	2/50	24/2090	0.110918	0.686171	0.675164	ANXA1/ADCYAP1	2	0.954998	3.48333
GO:0046883	regulation of hormone secretion	2/50	24/2090	0.110918	0.686171	0.675164	ANXA1/ADCYAP1	2	0.954998	3.48333
GO:0051348	negative regulation of transferase activity	2/50	24/2090	0.110918	0.686171	0.675164	NR2F2/PRKAR1A	2	0.954998	3.48333
GO:0030335	positive regulation of cell migration	3/50	50/2090	0.115366	0.686171	0.675164	ANXA1/SEMA3D/KIT	3	0.937921	2.508
GO:0009725	response to hormone	4/50	79/2090	0.117529	0.686171	0.675164	THRB/ESR1/ANXA1/KIT	4	0.929853	2.11646
GO:0001933	negative regulation of protein phosphorylation	2/50	25/2090	0.118784	0.686171	0.675164	NR2F2/PRKAR1A	2	0.925244	3.344
GO:0006887	exocytosis	2/50	25/2090	0.118784	0.686171	0.675164	ANXA1/KIT	2	0.925244	3.344
GO:0042886	amide transport	2/50	25/2090	0.118784	0.686171	0.675164	ANXA1/ADCYAP1	2	0.925244	3.344
GO:0032879	regulation of localization	8/50	209/2090	0.119523	0.686171	0.675164	ANXA1/VCL/SEMA3D/RAN/SLC11A1/NR2F2/ADCYAP1/KIT	8	0.922548	1.6
GO:0044255	cellular lipid metabolic process	4/50	81/2090	0.125768	0.686171	0.675164	ANXA1/PIP5K1B/SGMS1/KIT	4	0.900431	2.0642
GO:0009314	response to radiation	3/50	52/2090	0.125912	0.686171	0.675164	ANXA1/RHO/KIT	3	0.899933	2.41154
GO:0045087	innate immune response	3/50	52/2090	0.125912	0.686171	0.675164	YES1/ANXA1/SLC11A1	3	0.899933	2.41154
GO:2000147	positive regulation of cell motility	3/50	52/2090	0.125912	0.686171	0.675164	ANXA1/SEMA3D/KIT	3	0.899933	2.41154
GO:0001932	regulation of protein phosphorylation	5/50	112/2090	0.126142	0.686171	0.675164	SLC11A1/NR2F2/PRKAR1A/ADCYAP1/KIT	5	0.899142	1.86607
GO:0002262	myeloid cell homeostasis	2/50	26/2090	0.126787	0.686171	0.675164	ANXA1/KIT	2	0.896927	3.21538
GO:0002697	regulation of immune effector process	2/50	26/2090	0.126787	0.686171	0.675164	ANXA1/KIT	2	0.896927	3.21538
GO:0006402	mRNA catabolic process	2/50	26/2090	0.126787	0.686171	0.675164	SLC11A1/NCBP1	2	0.896927	3.21538
GO:0070663	regulation of leukocyte proliferation	2/50	26/2090	0.126787	0.686171	0.675164	ANXA1/PRKAR1A	2	0.896927	3.21538
GO:0071705	nitrogen compound transport	7/50	178/2090	0.127442	0.686171	0.675164	FYTTD1/ANXA1/TMEM167A/RAN/SLC11A1/NCBP1/ADCYAP1	7	0.894686	1.64382
GO:0120036	plasma membrane bounded cell projection organization	6/50	145/2090	0.128463	0.686171	0.675164	VCL/SEMA3D/TENM2/ADCYAP1/KIT/GPRIN2	6	0.891221	1.72966
GO:0051241	negative regulation of multicellular organismal process	4/50	82/2090	0.129979	0.686171	0.675164	ANXA1/SEMA3D/SLC11A1/NR2F2	4	0.886128	2.03902
GO:0006468	protein phosphorylation	7/50	179/2090	0.13024	0.686171	0.675164	YES1/EGFR/SLC11A1/NR2F2/PRKAR1A/ADCYAP1/KIT	7	0.885254	1.63464
GO:0006935	chemotaxis	4/50	83/2090	0.13425	0.686171	0.675164	ANXA1/SEMA3D/TENM2/KIT	4	0.872087	2.01446
GO:0042330	taxis	4/50	83/2090	0.13425	0.686171	0.675164	ANXA1/SEMA3D/TENM2/KIT	4	0.872087	2.01446
GO:0007159	leukocyte cell-cell adhesion	2/50	27/2090	0.134916	0.686171	0.675164	ANXA1/PRKAR1A	2	0.869936	3.0963
GO:0022604	regulation of cell morphogenesis	2/50	27/2090	0.134916	0.686171	0.675164	ANXA1/KIT	2	0.869936	3.0963
GO:0031032	actomyosin structure organization	2/50	27/2090	0.134916	0.686171	0.675164	PHACTR1/PRKAR1A	2	0.869936	3.0963
GO:0045927	positive regulation of growth	2/50	27/2090	0.134916	0.686171	0.675164	NCBP1/JUN	2	0.869936	3.0963
GO:0060560	developmental growth involved in morphogenesis	2/50	27/2090	0.134916	0.686171	0.675164	VCL/SEMA3D	2	0.869936	3.0963
GO:1903037	regulation of leukocyte cell-cell adhesion	2/50	27/2090	0.134916	0.686171	0.675164	ANXA1/PRKAR1A	2	0.869936	3.0963
GO:0009653	anatomical structure morphogenesis	11/50	322/2090	0.134965	0.686171	0.675164	NPY2R/ANXA1/VCL/HS2ST1/SEMA3D/COL12A1/TENM2/NR2F2/PRKAR1A/KIT/ACHE	11	0.869778	1.42795
GO:0040017	positive regulation of locomotion	3/50	54/2090	0.136798	0.686171	0.675164	ANXA1/SEMA3D/KIT	3	0.86392	2.32222
GO:0048870	cell motility	6/50	148/2090	0.13795	0.686171	0.675164	ANXA1/PHACTR1/VCL/SEMA3D/NR2F2/KIT	6	0.860277	1.69459
GO:0001775	cell activation	4/50	84/2090	0.138579	0.686171	0.675164	ANXA1/SLC11A1/PRKAR1A/KIT	4	0.858302	1.99048
GO:0040011	locomotion	7/50	182/2090	0.138825	0.686171	0.675164	ANXA1/PHACTR1/VCL/SEMA3D/TENM2/NR2F2/KIT	7	0.857532	1.60769
GO:0030030	cell projection organization	6/50	149/2090	0.141187	0.686171	0.675164	VCL/SEMA3D/TENM2/ADCYAP1/KIT/GPRIN2	6	0.850205	1.68322
GO:0051674	localization of cell	6/50	149/2090	0.141187	0.686171	0.675164	ANXA1/PHACTR1/VCL/SEMA3D/NR2F2/KIT	6	0.850205	1.68322
GO:0034097	response to cytokine	3/50	55/2090	0.142362	0.686171	0.675164	ANXA1/SLC11A1/KIT	3	0.846606	2.28
GO:0051272	positive regulation of cellular component movement	3/50	55/2090	0.142362	0.686171	0.675164	ANXA1/SEMA3D/KIT	3	0.846606	2.28
GO:0007162	negative regulation of cell adhesion	2/50	28/2090	0.143162	0.686171	0.675164	ANXA1/PRKAR1A	2	0.844172	2.98571
GO:0040013	negative regulation of locomotion	2/50	28/2090	0.143162	0.686171	0.675164	SEMA3D/NR2F2	2	0.844172	2.98571
GO:0044262	cellular carbohydrate metabolic process	2/50	28/2090	0.143162	0.686171	0.675164	ITPK1/HS2ST1	2	0.844172	2.98571
GO:0000819	sister chromatid segregation	2/50	29/2090	0.151514	0.686171	0.675164	SMC2/RAN	2	0.819547	2.88276
GO:0048545	response to steroid hormone	2/50	29/2090	0.151514	0.686171	0.675164	ESR1/ANXA1	2	0.819547	2.88276
GO:0050863	regulation of T cell activation	2/50	29/2090	0.151514	0.686171	0.675164	ANXA1/PRKAR1A	2	0.819547	2.88276
GO:0031175	neuron projection development	5/50	119/2090	0.151865	0.686171	0.675164	VCL/SEMA3D/TENM2/ADCYAP1/GPRIN2	5	0.818543	1.7563
GO:0008610	lipid biosynthetic process	3/50	57/2090	0.153716	0.686171	0.675164	ANXA1/PIP5K1B/SGMS1	3	0.81328	2.2
GO:0006952	defense response	5/50	120/2090	0.155715	0.686171	0.675164	YES1/ANXA1/SGMS1/SLC11A1/KIT	5	0.80767	1.74167
GO:0033674	positive regulation of kinase activity	3/50	58/2090	0.159501	0.686171	0.675164	SLC11A1/ADCYAP1/KIT	3	0.797236	2.16207
GO:0050776	regulation of immune response	3/50	58/2090	0.159501	0.686171	0.675164	ANXA1/SLC11A1/KIT	3	0.797236	2.16207
GO:0002683	negative regulation of immune system process	2/50	30/2090	0.159963	0.686171	0.675164	ANXA1/PRKAR1A	2	0.79598	2.78667
GO:0008406	gonad development	2/50	30/2090	0.159963	0.686171	0.675164	NR2F2/KIT	2	0.79598	2.78667
GO:0042326	negative regulation of phosphorylation	2/50	30/2090	0.159963	0.686171	0.675164	NR2F2/PRKAR1A	2	0.79598	2.78667
GO:0045137	development of primary sexual characteristics	2/50	30/2090	0.159963	0.686171	0.675164	NR2F2/KIT	2	0.79598	2.78667
GO:0048588	developmental cell growth	2/50	30/2090	0.159963	0.686171	0.675164	VCL/SEMA3D	2	0.79598	2.78667
GO:0001817	regulation of cytokine production	3/50	59/2090	0.165354	0.686171	0.675164	ANXA1/SLC11A1/KIT	3	0.781584	2.12542
GO:0000902	cell morphogenesis	5/50	123/2090	0.167513	0.686171	0.675164	ANXA1/VCL/SEMA3D/TENM2/KIT	5	0.775952	1.69919
GO:0006401	RNA catabolic process	2/50	31/2090	0.1685	0.686171	0.675164	SLC11A1/NCBP1	2	0.773401	2.69677
GO:0022618	ribonucleoprotein complex assembly	2/50	31/2090	0.1685	0.686171	0.675164	EIF3E/NCBP1	2	0.773401	2.69677
GO:0030098	lymphocyte differentiation	2/50	31/2090	0.1685	0.686171	0.675164	ANXA1/KIT	2	0.773401	2.69677
GO:0060627	regulation of vesicle-mediated transport	2/50	31/2090	0.1685	0.686171	0.675164	ANXA1/SLC11A1	2	0.773401	2.69677
GO:1903311	regulation of mRNA metabolic process	2/50	31/2090	0.1685	0.686171	0.675164	SLC11A1/NCBP1	2	0.773401	2.69677
GO:0030855	epithelial cell differentiation	3/50	60/2090	0.171273	0.686171	0.675164	ANXA1/VCL/NR2F2	3	0.766312	2.09
GO:0006644	phospholipid metabolic process	2/50	32/2090	0.177115	0.686171	0.675164	PIP5K1B/SGMS1	2	0.751744	2.6125
GO:0043087	regulation of GTPase activity	2/50	32/2090	0.177115	0.686171	0.675164	GARNL3/ADCYAP1	2	0.751744	2.6125
GO:0046879	hormone secretion	2/50	32/2090	0.177115	0.686171	0.675164	ANXA1/ADCYAP1	2	0.751744	2.6125
GO:0060326	cell chemotaxis	2/50	32/2090	0.177115	0.686171	0.675164	ANXA1/KIT	2	0.751744	2.6125
GO:0071826	ribonucleoprotein complex subunit organization	2/50	32/2090	0.177115	0.686171	0.675164	EIF3E/NCBP1	2	0.751744	2.6125
GO:0072359	circulatory system development	5/50	126/2090	0.179667	0.686171	0.675164	NPY2R/ANXA1/NR2F2/PRKAR1A/KIT	5	0.745532	1.65873
GO:0044092	negative regulation of molecular function	4/50	93/2090	0.179976	0.686171	0.675164	ANXA1/PHACTR1/NR2F2/PRKAR1A	4	0.744785	1.79785
GO:0002684	positive regulation of immune system process	3/50	62/2090	0.183293	0.686171	0.675164	ANXA1/SLC11A1/KIT	3	0.736854	2.02258
GO:0033036	macromolecule localization	9/50	269/2090	0.185202	0.686171	0.675164	FYTTD1/ANXA1/VCL/ODR4/TMEM167A/MAPRE2/RAN/NCBP1/ADCYAP1	9	0.732355	1.39851
GO:0002250	adaptive immune response	2/50	33/2090	0.185801	0.686171	0.675164	ANXA1/SLC11A1	2	0.730951	2.53333
GO:0007548	sex differentiation	2/50	33/2090	0.185801	0.686171	0.675164	NR2F2/KIT	2	0.730951	2.53333
GO:0009914	hormone transport	2/50	33/2090	0.185801	0.686171	0.675164	ANXA1/ADCYAP1	2	0.730951	2.53333
GO:0048608	reproductive structure development	2/50	33/2090	0.185801	0.686171	0.675164	NR2F2/KIT	2	0.730951	2.53333
GO:0061458	reproductive system development	2/50	33/2090	0.185801	0.686171	0.675164	NR2F2/KIT	2	0.730951	2.53333
GO:0022008	neurogenesis	7/50	197/2090	0.185811	0.686171	0.675164	ANXA1/VCL/SEMA3D/TENM2/NR2F2/ADCYAP1/GPRIN2	7	0.730929	1.48528
GO:0001816	cytokine production	3/50	63/2090	0.18939	0.686171	0.675164	ANXA1/SLC11A1/KIT	3	0.722644	1.99048
GO:0018108	peptidyl-tyrosine phosphorylation	3/50	63/2090	0.18939	0.686171	0.675164	YES1/EGFR/KIT	3	0.722644	1.99048
GO:0007369	gastrulation	2/50	34/2090	0.19455	0.686171	0.675164	COL12A1/PRKAR1A	2	0.710969	2.45882
GO:0071396	cellular response to lipid	2/50	34/2090	0.19455	0.686171	0.675164	ESR1/ANXA1	2	0.710969	2.45882
GO:0140014	mitotic nuclear division	2/50	34/2090	0.19455	0.686171	0.675164	SMC2/RAN	2	0.710969	2.45882
GO:0018212	peptidyl-tyrosine modification	3/50	64/2090	0.19554	0.686171	0.675164	YES1/EGFR/KIT	3	0.708764	1.95938
GO:0051347	positive regulation of transferase activity	3/50	64/2090	0.19554	0.686171	0.675164	SLC11A1/ADCYAP1/KIT	3	0.708764	1.95938
GO:0006928	movement of cell or subcellular component	7/50	201/2090	0.199398	0.686171	0.675164	ANXA1/PHACTR1/VCL/SEMA3D/TENM2/NR2F2/KIT	7	0.70028	1.45572
GO:0032880	regulation of protein localization	3/50	65/2090	0.201742	0.686171	0.675164	VCL/RAN/ADCYAP1	3	0.695204	1.92923
GO:0006820	anion transport	2/50	35/2090	0.203353	0.686171	0.675164	ANXA1/SLC11A1	2	0.69175	2.38857
GO:0042060	wound healing	2/50	35/2090	0.203353	0.686171	0.675164	ANXA1/SLC11A1	2	0.69175	2.38857
GO:0048863	stem cell differentiation	2/50	35/2090	0.203353	0.686171	0.675164	SEMA3D/KIT	2	0.69175	2.38857
GO:0048872	homeostasis of number of cells	2/50	35/2090	0.203353	0.686171	0.675164	ANXA1/KIT	2	0.69175	2.38857
GO:0051098	regulation of binding	2/50	35/2090	0.203353	0.686171	0.675164	RAN/NCBP1	2	0.69175	2.38857
GO:1903131	mononuclear cell differentiation	2/50	35/2090	0.203353	0.686171	0.675164	ANXA1/KIT	2	0.69175	2.38857
GO:0048666	neuron development	5/50	133/2090	0.209295	0.686171	0.675164	VCL/SEMA3D/TENM2/ADCYAP1/GPRIN2	5	0.67924	1.57143
GO:0030036	actin cytoskeleton organization	4/50	99/2090	0.209691	0.686171	0.675164	ANXA1/PHACTR1/PRKAR1A/KIT	4	0.67842	1.68889
GO:0042254	ribosome biogenesis	2/50	36/2090	0.212203	0.686171	0.675164	RAN/NOC4L	2	0.673248	2.32222
GO:0071407	cellular response to organic cyclic compound	2/50	36/2090	0.212203	0.686171	0.675164	ESR1/ANXA1	2	0.673248	2.32222
GO:0051128	regulation of cellular component organization	7/50	205/2090	0.213386	0.686171	0.675164	ANXA1/VCL/SEMA3D/MAPRE2/NCBP1/TENM2/JUN	7	0.670834	1.42732
GO:0043412	macromolecule modification	13/50	431/2090	0.215391	0.686171	0.675164	P4HA1/YES1/MYSM1/DNTT/RHO/EGFR/ABHD17B/RPRD1A/SLC11A1/NR2F2/PRKAR1A/ADCYAP1/KIT	13	0.666772	1.26079
GO:0001541	ovarian follicle development	1/50	10/2090	0.215471	0.686171	0.675164	KIT	1	0.666611	4.18
GO:0002367	cytokine production involved in immune response	1/50	10/2090	0.215471	0.686171	0.675164	KIT	1	0.666611	4.18
GO:0002718	regulation of cytokine production involved in immune response	1/50	10/2090	0.215471	0.686171	0.675164	KIT	1	0.666611	4.18
GO:0003231	cardiac ventricle development	1/50	10/2090	0.215471	0.686171	0.675164	NPY2R	1	0.666611	4.18
GO:0005976	polysaccharide metabolic process	1/50	10/2090	0.215471	0.686171	0.675164	HS2ST1	1	0.666611	4.18
GO:0006289	nucleotide-excision repair	1/50	10/2090	0.215471	0.686171	0.675164	XPA	1	0.666611	4.18
GO:0006661	phosphatidylinositol biosynthetic process	1/50	10/2090	0.215471	0.686171	0.675164	PIP5K1B	1	0.666611	4.18
GO:0006885	regulation of pH	1/50	10/2090	0.215471	0.686171	0.675164	SLC11A1	1	0.666611	4.18
GO:0006906	vesicle fusion	1/50	10/2090	0.215471	0.686171	0.675164	ANXA1	1	0.666611	4.18
GO:0007492	endoderm development	1/50	10/2090	0.215471	0.686171	0.675164	COL12A1	1	0.666611	4.18
GO:0010842	retina layer formation	1/50	10/2090	0.215471	0.686171	0.675164	ACHE	1	0.666611	4.18
GO:0030038	contractile actin filament bundle assembly	1/50	10/2090	0.215471	0.686171	0.675164	PHACTR1	1	0.666611	4.18
GO:0030166	proteoglycan biosynthetic process	1/50	10/2090	0.215471	0.686171	0.675164	HS2ST1	1	0.666611	4.18
GO:0030641	regulation of cellular pH	1/50	10/2090	0.215471	0.686171	0.675164	SLC11A1	1	0.666611	4.18
GO:0031016	pancreas development	1/50	10/2090	0.215471	0.686171	0.675164	ANXA1	1	0.666611	4.18
GO:0032355	response to estradiol	1/50	10/2090	0.215471	0.686171	0.675164	ANXA1	1	0.666611	4.18
GO:0035710	CD4-positive, alpha-beta T cell activation	1/50	10/2090	0.215471	0.686171	0.675164	ANXA1	1	0.666611	4.18
GO:0042116	macrophage activation	1/50	10/2090	0.215471	0.686171	0.675164	SLC11A1	1	0.666611	4.18
GO:0043149	stress fiber assembly	1/50	10/2090	0.215471	0.686171	0.675164	PHACTR1	1	0.666611	4.18
GO:0043534	blood vessel endothelial cell migration	1/50	10/2090	0.215471	0.686171	0.675164	ANXA1	1	0.666611	4.18
GO:0046632	alpha-beta T cell differentiation	1/50	10/2090	0.215471	0.686171	0.675164	ANXA1	1	0.666611	4.18
GO:0046847	filopodium assembly	1/50	10/2090	0.215471	0.686171	0.675164	TENM2	1	0.666611	4.18
GO:0048640	negative regulation of developmental growth	1/50	10/2090	0.215471	0.686171	0.675164	SEMA3D	1	0.666611	4.18
GO:0051048	negative regulation of secretion	1/50	10/2090	0.215471	0.686171	0.675164	ANXA1	1	0.666611	4.18
GO:0051453	regulation of intracellular pH	1/50	10/2090	0.215471	0.686171	0.675164	SLC11A1	1	0.666611	4.18
GO:0051489	regulation of filopodium assembly	1/50	10/2090	0.215471	0.686171	0.675164	TENM2	1	0.666611	4.18
GO:0055072	iron ion homeostasis	1/50	10/2090	0.215471	0.686171	0.675164	SLC11A1	1	0.666611	4.18
GO:0060191	regulation of lipase activity	1/50	10/2090	0.215471	0.686171	0.675164	ANXA1	1	0.666611	4.18
GO:0070555	response to interleukin-1	1/50	10/2090	0.215471	0.686171	0.675164	ANXA1	1	0.666611	4.18
GO:0071674	mononuclear cell migration	1/50	10/2090	0.215471	0.686171	0.675164	ANXA1	1	0.666611	4.18
GO:0097530	granulocyte migration	1/50	10/2090	0.215471	0.686171	0.675164	ANXA1	1	0.666611	4.18
GO:1902414	protein localization to cell junction	1/50	10/2090	0.215471	0.686171	0.675164	VCL	1	0.666611	4.18
GO:0030029	actin filament-based process	4/50	101/2090	0.219911	0.686171	0.675164	ANXA1/PHACTR1/PRKAR1A/KIT	4	0.657753	1.65545
GO:0042325	regulation of phosphorylation	5/50	136/2090	0.222484	0.686171	0.675164	SLC11A1/NR2F2/PRKAR1A/ADCYAP1/KIT	5	0.652701	1.53676
GO:0044085	cellular component biogenesis	11/50	358/2090	0.225494	0.686171	0.675164	EIF3E/PHACTR1/VCL/RHO/MAPRE2/RAN/NCBP1/TENM2/PRKAR1A/NOC4L/KIT	11	0.646866	1.28436
GO:0010563	negative regulation of phosphorus metabolic process	2/50	38/2090	0.230018	0.686171	0.675164	NR2F2/PRKAR1A	2	0.638239	2.2
GO:0022407	regulation of cell-cell adhesion	2/50	38/2090	0.230018	0.686171	0.675164	ANXA1/PRKAR1A	2	0.638239	2.2
GO:0045936	negative regulation of phosphate metabolic process	2/50	38/2090	0.230018	0.686171	0.675164	NR2F2/PRKAR1A	2	0.638239	2.2
GO:0050778	positive regulation of immune response	2/50	38/2090	0.230018	0.686171	0.675164	ANXA1/SLC11A1	2	0.638239	2.2
GO:0098813	nuclear chromosome segregation	2/50	38/2090	0.230018	0.686171	0.675164	SMC2/RAN	2	0.638239	2.2
GO:0002682	regulation of immune system process	4/50	103/2090	0.23027	0.686171	0.675164	ANXA1/SLC11A1/PRKAR1A/KIT	4	0.637763	1.6233
GO:0016477	cell migration	5/50	138/2090	0.231424	0.686171	0.675164	ANXA1/VCL/SEMA3D/NR2F2/KIT	5	0.635592	1.51449
GO:0040008	regulation of growth	3/50	70/2090	0.233422	0.686171	0.675164	SEMA3D/NCBP1/JUN	3	0.631858	1.79143
GO:0000041	transition metal ion transport	1/50	11/2090	0.23433	0.686171	0.675164	SLC11A1	1	0.630172	3.8
GO:0001838	embryonic epithelial tube formation	1/50	11/2090	0.23433	0.686171	0.675164	HS2ST1	1	0.630172	3.8
GO:0003206	cardiac chamber morphogenesis	1/50	11/2090	0.23433	0.686171	0.675164	NPY2R	1	0.630172	3.8
GO:0006029	proteoglycan metabolic process	1/50	11/2090	0.23433	0.686171	0.675164	HS2ST1	1	0.630172	3.8
GO:0007260	tyrosine phosphorylation of STAT protein	1/50	11/2090	0.23433	0.686171	0.675164	KIT	1	0.630172	3.8
GO:0009566	fertilization	1/50	11/2090	0.23433	0.686171	0.675164	NR2F2	1	0.630172	3.8
GO:0014855	striated muscle cell proliferation	1/50	11/2090	0.23433	0.686171	0.675164	PRKAR1A	1	0.630172	3.8
GO:0031110	regulation of microtubule polymerization or depolymerization	1/50	11/2090	0.23433	0.686171	0.675164	MAPRE2	1	0.630172	3.8
GO:0032609	interferon-gamma production	1/50	11/2090	0.23433	0.686171	0.675164	SLC11A1	1	0.630172	3.8
GO:0032649	regulation of interferon-gamma production	1/50	11/2090	0.23433	0.686171	0.675164	SLC11A1	1	0.630172	3.8
GO:0034637	cellular carbohydrate biosynthetic process	1/50	11/2090	0.23433	0.686171	0.675164	HS2ST1	1	0.630172	3.8
GO:0042246	tissue regeneration	1/50	11/2090	0.23433	0.686171	0.675164	ANXA1	1	0.630172	3.8
GO:0042542	response to hydrogen peroxide	1/50	11/2090	0.23433	0.686171	0.675164	ANXA1	1	0.630172	3.8
GO:0045619	regulation of lymphocyte differentiation	1/50	11/2090	0.23433	0.686171	0.675164	ANXA1	1	0.630172	3.8
GO:0046822	regulation of nucleocytoplasmic transport	1/50	11/2090	0.23433	0.686171	0.675164	RAN	1	0.630172	3.8
GO:0051225	spindle assembly	1/50	11/2090	0.23433	0.686171	0.675164	MAPRE2	1	0.630172	3.8
GO:0051893	regulation of focal adhesion assembly	1/50	11/2090	0.23433	0.686171	0.675164	VCL	1	0.630172	3.8
GO:0061041	regulation of wound healing	1/50	11/2090	0.23433	0.686171	0.675164	ANXA1	1	0.630172	3.8
GO:0090109	regulation of cell-substrate junction assembly	1/50	11/2090	0.23433	0.686171	0.675164	VCL	1	0.630172	3.8
GO:0090174	organelle membrane fusion	1/50	11/2090	0.23433	0.686171	0.675164	ANXA1	1	0.630172	3.8
GO:0090316	positive regulation of intracellular protein transport	1/50	11/2090	0.23433	0.686171	0.675164	RAN	1	0.630172	3.8
GO:1902806	regulation of cell cycle G1/S phase transition	1/50	11/2090	0.23433	0.686171	0.675164	ANXA1	1	0.630172	3.8
GO:0045944	positive regulation of transcription by RNA polymerase II	5/50	139/2090	0.235935	0.686171	0.675164	THRB/MYSM1/SLC11A1/NR2F2/ADCYAP1	5	0.627207	1.5036
GO:0019637	organophosphate metabolic process	4/50	105/2090	0.240757	0.686171	0.675164	ITPK1/PIP5K1B/SGMS1/RAN	4	0.618421	1.59238
GO:0009888	tissue development	7/50	213/2090	0.242463	0.686171	0.675164	ANXA1/VCL/HS2ST1/SEMA3D/COL12A1/NR2F2/PRKAR1A	7	0.615354	1.37371
GO:0048646	anatomical structure formation involved in morphogenesis	5/50	141/2090	0.245037	0.686171	0.675164	ANXA1/HS2ST1/COL12A1/PRKAR1A/ACHE	5	0.610769	1.48227
GO:0071702	organic substance transport	7/50	214/2090	0.246193	0.686171	0.675164	FYTTD1/ANXA1/TMEM167A/RAN/SLC11A1/NCBP1/ADCYAP1	7	0.608724	1.36729
GO:0007409	axonogenesis	3/50	72/2090	0.246358	0.686171	0.675164	VCL/SEMA3D/TENM2	3	0.608434	1.74167
GO:0033993	response to lipid	3/50	72/2090	0.246358	0.686171	0.675164	ESR1/ANXA1/SLC11A1	3	0.608434	1.74167
GO:0051249	regulation of lymphocyte activation	2/50	40/2090	0.24794	0.686171	0.675164	ANXA1/PRKAR1A	2	0.605654	2.09
GO:0071495	cellular response to endogenous stimulus	5/50	142/2090	0.249625	0.686171	0.675164	THRB/ESR1/ANXA1/EGFR/KIT	5	0.602712	1.47183
GO:0043085	positive regulation of catalytic activity	4/50	107/2090	0.251361	0.686171	0.675164	GARNL3/SLC11A1/ADCYAP1/KIT	4	0.599703	1.56262
GO:0001755	neural crest cell migration	1/50	12/2090	0.252744	0.686171	0.675164	SEMA3D	1	0.597318	3.48333
GO:0002275	myeloid cell activation involved in immune response	1/50	12/2090	0.252744	0.686171	0.675164	KIT	1	0.597318	3.48333
GO:0006606	protein import into nucleus	1/50	12/2090	0.252744	0.686171	0.675164	RAN	1	0.597318	3.48333
GO:0016331	morphogenesis of embryonic epithelium	1/50	12/2090	0.252744	0.686171	0.675164	HS2ST1	1	0.597318	3.48333
GO:0019722	calcium-mediated signaling	1/50	12/2090	0.252744	0.686171	0.675164	TENM2	1	0.597318	3.48333
GO:0030261	chromosome condensation	1/50	12/2090	0.252744	0.686171	0.675164	SMC2	1	0.597318	3.48333
GO:0034614	cellular response to reactive oxygen species	1/50	12/2090	0.252744	0.686171	0.675164	ANXA1	1	0.597318	3.48333
GO:0046425	regulation of receptor signaling pathway via JAK-STAT	1/50	12/2090	0.252744	0.686171	0.675164	KIT	1	0.597318	3.48333
GO:0046890	regulation of lipid biosynthetic process	1/50	12/2090	0.252744	0.686171	0.675164	ANXA1	1	0.597318	3.48333
GO:0046916	cellular transition metal ion homeostasis	1/50	12/2090	0.252744	0.686171	0.675164	SLC11A1	1	0.597318	3.48333
GO:0048284	organelle fusion	1/50	12/2090	0.252744	0.686171	0.675164	ANXA1	1	0.597318	3.48333
GO:0050680	negative regulation of epithelial cell proliferation	1/50	12/2090	0.252744	0.686171	0.675164	NR2F2	1	0.597318	3.48333
GO:0050768	negative regulation of neurogenesis	1/50	12/2090	0.252744	0.686171	0.675164	SEMA3D	1	0.597318	3.48333
GO:0050906	detection of stimulus involved in sensory perception	1/50	12/2090	0.252744	0.686171	0.675164	KIT	1	0.597318	3.48333
GO:0051170	import into nucleus	1/50	12/2090	0.252744	0.686171	0.675164	RAN	1	0.597318	3.48333
GO:0051961	negative regulation of nervous system development	1/50	12/2090	0.252744	0.686171	0.675164	SEMA3D	1	0.597318	3.48333
GO:0120034	positive regulation of plasma membrane bounded cell projection assembly	1/50	12/2090	0.252744	0.686171	0.675164	TENM2	1	0.597318	3.48333
GO:0150116	regulation of cell-substrate junction organization	1/50	12/2090	0.252744	0.686171	0.675164	VCL	1	0.597318	3.48333
GO:1901989	positive regulation of cell cycle phase transition	1/50	12/2090	0.252744	0.686171	0.675164	ANXA1	1	0.597318	3.48333
GO:1903313	positive regulation of mRNA metabolic process	1/50	12/2090	0.252744	0.686171	0.675164	NCBP1	1	0.597318	3.48333
GO:1904892	regulation of receptor signaling pathway via STAT	1/50	12/2090	0.252744	0.686171	0.675164	KIT	1	0.597318	3.48333
GO:0048729	tissue morphogenesis	3/50	73/2090	0.252872	0.686171	0.675164	VCL/HS2ST1/PRKAR1A	3	0.5971	1.71781
GO:0031400	negative regulation of protein modification process	2/50	41/2090	0.256925	0.686171	0.675164	NR2F2/PRKAR1A	2	0.590193	2.03902
GO:0043410	positive regulation of MAPK cascade	2/50	41/2090	0.256925	0.686171	0.675164	ADCYAP1/KIT	2	0.590193	2.03902
GO:0001944	vasculature development	3/50	74/2090	0.259413	0.686171	0.675164	ANXA1/NR2F2/KIT	3	0.586008	1.69459
GO:0032989	cellular component morphogenesis	4/50	109/2090	0.26207	0.686171	0.675164	VCL/SEMA3D/TENM2/PRKAR1A	4	0.581582	1.53394
GO:0008104	protein localization	7/50	219/2090	0.265126	0.686171	0.675164	ANXA1/VCL/ODR4/TMEM167A/MAPRE2/RAN/ADCYAP1	7	0.576547	1.33607
GO:0002694	regulation of leukocyte activation	2/50	42/2090	0.26592	0.686171	0.675164	ANXA1/PRKAR1A	2	0.575249	1.99048
GO:0044419	biological process involved in interspecies interaction between organisms	4/50	110/2090	0.267462	0.686171	0.675164	YES1/ANXA1/SLC11A1/JUN	4	0.572739	1.52
GO:0002244	hematopoietic progenitor cell differentiation	1/50	13/2090	0.270725	0.686171	0.675164	KIT	1	0.567472	3.21538
GO:0003205	cardiac chamber development	1/50	13/2090	0.270725	0.686171	0.675164	NPY2R	1	0.567472	3.21538
GO:0007173	epidermal growth factor receptor signaling pathway	1/50	13/2090	0.270725	0.686171	0.675164	EGFR	1	0.567472	3.21538
GO:0009612	response to mechanical stimulus	1/50	13/2090	0.270725	0.686171	0.675164	KIT	1	0.567472	3.21538
GO:0010977	negative regulation of neuron projection development	1/50	13/2090	0.270725	0.686171	0.675164	SEMA3D	1	0.567472	3.21538
GO:0015698	inorganic anion transport	1/50	13/2090	0.270725	0.686171	0.675164	SLC11A1	1	0.567472	3.21538
GO:0016485	protein processing	1/50	13/2090	0.270725	0.686171	0.675164	PLAU	1	0.567472	3.21538
GO:0031960	response to corticosteroid	1/50	13/2090	0.270725	0.686171	0.675164	ANXA1	1	0.567472	3.21538
GO:0035567	non-canonical Wnt signaling pathway	1/50	13/2090	0.270725	0.686171	0.675164	FZD10	1	0.567472	3.21538
GO:0046631	alpha-beta T cell activation	1/50	13/2090	0.270725	0.686171	0.675164	ANXA1	1	0.567472	3.21538
GO:0048565	digestive tract development	1/50	13/2090	0.270725	0.686171	0.675164	KIT	1	0.567472	3.21538
GO:0051149	positive regulation of muscle cell differentiation	1/50	13/2090	0.270725	0.686171	0.675164	KIT	1	0.567472	3.21538
GO:0051384	response to glucocorticoid	1/50	13/2090	0.270725	0.686171	0.675164	ANXA1	1	0.567472	3.21538
GO:0060675	ureteric bud morphogenesis	1/50	13/2090	0.270725	0.686171	0.675164	HS2ST1	1	0.567472	3.21538
GO:0061333	renal tubule morphogenesis	1/50	13/2090	0.270725	0.686171	0.675164	HS2ST1	1	0.567472	3.21538
GO:0072028	nephron morphogenesis	1/50	13/2090	0.270725	0.686171	0.675164	HS2ST1	1	0.567472	3.21538
GO:0072078	nephron tubule morphogenesis	1/50	13/2090	0.270725	0.686171	0.675164	HS2ST1	1	0.567472	3.21538
GO:0072088	nephron epithelium morphogenesis	1/50	13/2090	0.270725	0.686171	0.675164	HS2ST1	1	0.567472	3.21538
GO:0072171	mesonephric tubule morphogenesis	1/50	13/2090	0.270725	0.686171	0.675164	HS2ST1	1	0.567472	3.21538
GO:1902107	positive regulation of leukocyte differentiation	1/50	13/2090	0.270725	0.686171	0.675164	ANXA1	1	0.567472	3.21538
GO:1903708	positive regulation of hemopoiesis	1/50	13/2090	0.270725	0.686171	0.675164	ANXA1	1	0.567472	3.21538
GO:0060429	epithelium development	4/50	111/2090	0.272875	0.686171	0.675164	ANXA1/VCL/HS2ST1/NR2F2	4	0.564036	1.50631
GO:0007264	small GTPase mediated signal transduction	2/50	43/2090	0.274918	0.686171	0.675164	GARNL3/JUN	2	0.560797	1.94419
GO:0034655	nucleobase-containing compound catabolic process	2/50	43/2090	0.274918	0.686171	0.675164	SLC11A1/NCBP1	2	0.560797	1.94419
GO:0050865	regulation of cell activation	2/50	43/2090	0.274918	0.686171	0.675164	ANXA1/PRKAR1A	2	0.560797	1.94419
GO:0051656	establishment of organelle localization	2/50	43/2090	0.274918	0.686171	0.675164	RAN/KIT	2	0.560797	1.94419
GO:0031399	regulation of protein modification process	5/50	149/2090	0.282364	0.686171	0.675164	SLC11A1/NR2F2/PRKAR1A/ADCYAP1/KIT	5	0.549191	1.40268
GO:0008283	cell population proliferation	6/50	186/2090	0.282539	0.686171	0.675164	ANXA1/SLC11A1/JUN/NR2F2/PRKAR1A/KIT	6	0.548921	1.34839
GO:0006629	lipid metabolic process	4/50	113/2090	0.283764	0.686171	0.675164	ANXA1/PIP5K1B/SGMS1/KIT	4	0.547043	1.47965
GO:0035295	tube development	4/50	113/2090	0.283764	0.686171	0.675164	ANXA1/HS2ST1/NR2F2/KIT	4	0.547043	1.47965
GO:0014706	striated muscle tissue development	2/50	44/2090	0.283914	0.686171	0.675164	NR2F2/PRKAR1A	2	0.546812	1.9
GO:0072503	cellular divalent inorganic cation homeostasis	2/50	44/2090	0.283914	0.686171	0.675164	SLC11A1/ADCYAP1	2	0.546812	1.9
GO:1903530	regulation of secretion by cell	2/50	44/2090	0.283914	0.686171	0.675164	ANXA1/ADCYAP1	2	0.546812	1.9
GO:0022603	regulation of anatomical structure morphogenesis	3/50	78/2090	0.285804	0.686171	0.675164	ANXA1/SEMA3D/KIT	3	0.543931	1.60769
GO:0061061	muscle structure development	3/50	78/2090	0.285804	0.686171	0.675164	NR2F2/PRKAR1A/KIT	3	0.543931	1.60769
GO:0061564	axon development	3/50	78/2090	0.285804	0.686171	0.675164	VCL/SEMA3D/TENM2	3	0.543931	1.60769
GO:0000082	G1/S transition of mitotic cell cycle	1/50	14/2090	0.288281	0.686171	0.675164	ANXA1	1	0.540185	2.98571
GO:0002685	regulation of leukocyte migration	1/50	14/2090	0.288281	0.686171	0.675164	ANXA1	1	0.540185	2.98571
GO:0002768	immune response-regulating cell surface receptor signaling pathway	1/50	14/2090	0.288281	0.686171	0.675164	KIT	1	0.540185	2.98571
GO:0002791	regulation of peptide secretion	1/50	14/2090	0.288281	0.686171	0.675164	ADCYAP1	1	0.540185	2.98571
GO:0007189	adenylate cyclase-activating G protein-coupled receptor signaling pathway	1/50	14/2090	0.288281	0.686171	0.675164	ADCYAP1	1	0.540185	2.98571
GO:0009141	nucleoside triphosphate metabolic process	1/50	14/2090	0.288281	0.686171	0.675164	RAN	1	0.540185	2.98571
GO:0009913	epidermal cell differentiation	1/50	14/2090	0.288281	0.686171	0.675164	ANXA1	1	0.540185	2.98571
GO:0017038	protein import	1/50	14/2090	0.288281	0.686171	0.675164	RAN	1	0.540185	2.98571
GO:0030516	regulation of axon extension	1/50	14/2090	0.288281	0.686171	0.675164	SEMA3D	1	0.540185	2.98571
GO:0031109	microtubule polymerization or depolymerization	1/50	14/2090	0.288281	0.686171	0.675164	MAPRE2	1	0.540185	2.98571
GO:0038127	ERBB signaling pathway	1/50	14/2090	0.288281	0.686171	0.675164	EGFR	1	0.540185	2.98571
GO:0043588	skin development	1/50	14/2090	0.288281	0.686171	0.675164	ANXA1	1	0.540185	2.98571
GO:0046488	phosphatidylinositol metabolic process	1/50	14/2090	0.288281	0.686171	0.675164	PIP5K1B	1	0.540185	2.98571
GO:0051017	actin filament bundle assembly	1/50	14/2090	0.288281	0.686171	0.675164	PHACTR1	1	0.540185	2.98571
GO:0055076	transition metal ion homeostasis	1/50	14/2090	0.288281	0.686171	0.675164	SLC11A1	1	0.540185	2.98571
GO:0055123	digestive system development	1/50	14/2090	0.288281	0.686171	0.675164	KIT	1	0.540185	2.98571
GO:0060993	kidney morphogenesis	1/50	14/2090	0.288281	0.686171	0.675164	HS2ST1	1	0.540185	2.98571
GO:0061326	renal tubule development	1/50	14/2090	0.288281	0.686171	0.675164	HS2ST1	1	0.540185	2.98571
GO:0061572	actin filament bundle organization	1/50	14/2090	0.288281	0.686171	0.675164	PHACTR1	1	0.540185	2.98571
GO:0071482	cellular response to light stimulus	1/50	14/2090	0.288281	0.686171	0.675164	RHO	1	0.540185	2.98571
GO:0072080	nephron tubule development	1/50	14/2090	0.288281	0.686171	0.675164	HS2ST1	1	0.540185	2.98571
GO:0090276	regulation of peptide hormone secretion	1/50	14/2090	0.288281	0.686171	0.675164	ADCYAP1	1	0.540185	2.98571
GO:0046700	heterocycle catabolic process	2/50	45/2090	0.292904	0.686171	0.675164	SLC11A1/NCBP1	2	0.533275	1.85778
GO:0072507	divalent inorganic cation homeostasis	2/50	45/2090	0.292904	0.686171	0.675164	SLC11A1/ADCYAP1	2	0.533275	1.85778
GO:0002521	leukocyte differentiation	2/50	46/2090	0.301882	0.686171	0.675164	ANXA1/KIT	2	0.520163	1.81739
GO:0007411	axon guidance	2/50	46/2090	0.301882	0.686171	0.675164	SEMA3D/TENM2	2	0.520163	1.81739
GO:0009611	response to wounding	2/50	46/2090	0.301882	0.686171	0.675164	ANXA1/SLC11A1	2	0.520163	1.81739
GO:0019439	aromatic compound catabolic process	2/50	46/2090	0.301882	0.686171	0.675164	SLC11A1/NCBP1	2	0.520163	1.81739
GO:0023061	signal release	2/50	46/2090	0.301882	0.686171	0.675164	ANXA1/ADCYAP1	2	0.520163	1.81739
GO:0044270	cellular nitrogen compound catabolic process	2/50	46/2090	0.301882	0.686171	0.675164	SLC11A1/NCBP1	2	0.520163	1.81739
GO:0051046	regulation of secretion	2/50	46/2090	0.301882	0.686171	0.675164	ANXA1/ADCYAP1	2	0.520163	1.81739
GO:0097485	neuron projection guidance	2/50	46/2090	0.301882	0.686171	0.675164	SEMA3D/TENM2	2	0.520163	1.81739
GO:1901361	organic cyclic compound catabolic process	2/50	46/2090	0.301882	0.686171	0.675164	SLC11A1/NCBP1	2	0.520163	1.81739
GO:0009605	response to external stimulus	7/50	229/2090	0.304236	0.686171	0.675164	YES1/ANXA1/RHO/SEMA3D/SLC11A1/TENM2/KIT	7	0.516789	1.27773
GO:0000302	response to reactive oxygen species	1/50	15/2090	0.305422	0.686171	0.675164	ANXA1	1	0.515099	2.78667
GO:0001505	regulation of neurotransmitter levels	1/50	15/2090	0.305422	0.686171	0.675164	ACHE	1	0.515099	2.78667
GO:0001707	mesoderm formation	1/50	15/2090	0.305422	0.686171	0.675164	PRKAR1A	1	0.515099	2.78667
GO:0001889	liver development	1/50	15/2090	0.305422	0.686171	0.675164	ANXA1	1	0.515099	2.78667
GO:0001952	regulation of cell-matrix adhesion	1/50	15/2090	0.305422	0.686171	0.675164	VCL	1	0.515099	2.78667
GO:0002040	sprouting angiogenesis	1/50	15/2090	0.305422	0.686171	0.675164	ANXA1	1	0.515099	2.78667
GO:0002700	regulation of production of molecular mediator of immune response	1/50	15/2090	0.305422	0.686171	0.675164	KIT	1	0.515099	2.78667
GO:0002703	regulation of leukocyte mediated immunity	1/50	15/2090	0.305422	0.686171	0.675164	KIT	1	0.515099	2.78667
GO:0006633	fatty acid biosynthetic process	1/50	15/2090	0.305422	0.686171	0.675164	ANXA1	1	0.515099	2.78667
GO:0007043	cell-cell junction assembly	1/50	15/2090	0.305422	0.686171	0.675164	VCL	1	0.515099	2.78667
GO:0007044	cell-substrate junction assembly	1/50	15/2090	0.305422	0.686171	0.675164	VCL	1	0.515099	2.78667
GO:0007605	sensory perception of sound	1/50	15/2090	0.305422	0.686171	0.675164	KIT	1	0.515099	2.78667
GO:0010634	positive regulation of epithelial cell migration	1/50	15/2090	0.305422	0.686171	0.675164	ANXA1	1	0.515099	2.78667
GO:0010721	negative regulation of cell development	1/50	15/2090	0.305422	0.686171	0.675164	SEMA3D	1	0.515099	2.78667
GO:0014032	neural crest cell development	1/50	15/2090	0.305422	0.686171	0.675164	SEMA3D	1	0.515099	2.78667
GO:0014033	neural crest cell differentiation	1/50	15/2090	0.305422	0.686171	0.675164	SEMA3D	1	0.515099	2.78667
GO:0017157	regulation of exocytosis	1/50	15/2090	0.305422	0.686171	0.675164	ANXA1	1	0.515099	2.78667
GO:0019751	polyol metabolic process	1/50	15/2090	0.305422	0.686171	0.675164	ITPK1	1	0.515099	2.78667
GO:0030004	cellular monovalent inorganic cation homeostasis	1/50	15/2090	0.305422	0.686171	0.675164	SLC11A1	1	0.515099	2.78667
GO:0030183	B cell differentiation	1/50	15/2090	0.305422	0.686171	0.675164	KIT	1	0.515099	2.78667
GO:0042180	cellular ketone metabolic process	1/50	15/2090	0.305422	0.686171	0.675164	ANXA1	1	0.515099	2.78667
GO:0043393	regulation of protein binding	1/50	15/2090	0.305422	0.686171	0.675164	RAN	1	0.515099	2.78667
GO:0043488	regulation of mRNA stability	1/50	15/2090	0.305422	0.686171	0.675164	SLC11A1	1	0.515099	2.78667
GO:0045055	regulated exocytosis	1/50	15/2090	0.305422	0.686171	0.675164	KIT	1	0.515099	2.78667
GO:0045834	positive regulation of lipid metabolic process	1/50	15/2090	0.305422	0.686171	0.675164	ANXA1	1	0.515099	2.78667
GO:0048024	regulation of mRNA splicing, via spliceosome	1/50	15/2090	0.305422	0.686171	0.675164	NCBP1	1	0.515099	2.78667
GO:0048041	focal adhesion assembly	1/50	15/2090	0.305422	0.686171	0.675164	VCL	1	0.515099	2.78667
GO:0050954	sensory perception of mechanical stimulus	1/50	15/2090	0.305422	0.686171	0.675164	KIT	1	0.515099	2.78667
GO:0061008	hepaticobiliary system development	1/50	15/2090	0.305422	0.686171	0.675164	ANXA1	1	0.515099	2.78667
GO:0061013	regulation of mRNA catabolic process	1/50	15/2090	0.305422	0.686171	0.675164	SLC11A1	1	0.515099	2.78667
GO:0061025	membrane fusion	1/50	15/2090	0.305422	0.686171	0.675164	ANXA1	1	0.515099	2.78667
GO:0072006	nephron development	1/50	15/2090	0.305422	0.686171	0.675164	HS2ST1	1	0.515099	2.78667
GO:0072009	nephron epithelium development	1/50	15/2090	0.305422	0.686171	0.675164	HS2ST1	1	0.515099	2.78667
GO:0090087	regulation of peptide transport	1/50	15/2090	0.305422	0.686171	0.675164	ADCYAP1	1	0.515099	2.78667
GO:0090501	RNA phosphodiester bond hydrolysis	1/50	15/2090	0.305422	0.686171	0.675164	NCBP1	1	0.515099	2.78667
GO:0098732	macromolecule deacylation	1/50	15/2090	0.305422	0.686171	0.675164	ABHD17B	1	0.515099	2.78667
GO:0098869	cellular oxidant detoxification	1/50	15/2090	0.305422	0.686171	0.675164	GLRX	1	0.515099	2.78667
GO:0048667	cell morphogenesis involved in neuron differentiation	3/50	81/2090	0.305769	0.686171	0.675164	VCL/SEMA3D/TENM2	3	0.514606	1.54815
GO:0019220	regulation of phosphate metabolic process	5/50	154/2090	0.306302	0.686171	0.675164	SLC11A1/NR2F2/PRKAR1A/ADCYAP1/KIT	5	0.513851	1.35714
GO:0051174	regulation of phosphorus metabolic process	5/50	154/2090	0.306302	0.686171	0.675164	SLC11A1/NR2F2/PRKAR1A/ADCYAP1/KIT	5	0.513851	1.35714
GO:0000122	negative regulation of transcription by RNA polymerase II	3/50	82/2090	0.312445	0.686171	0.675164	THRB/TENM2/NR2F2	3	0.505227	1.52927
GO:0001934	positive regulation of protein phosphorylation	3/50	82/2090	0.312445	0.686171	0.675164	SLC11A1/ADCYAP1/KIT	3	0.505227	1.52927
GO:0016071	mRNA metabolic process	3/50	82/2090	0.312445	0.686171	0.675164	RPRD1A/SLC11A1/NCBP1	3	0.505227	1.52927
GO:1903047	mitotic cell cycle process	3/50	82/2090	0.312445	0.686171	0.675164	ANXA1/SMC2/RAN	3	0.505227	1.52927
GO:0048699	generation of neurons	6/50	194/2090	0.317102	0.686171	0.675164	VCL/SEMA3D/TENM2/NR2F2/ADCYAP1/GPRIN2	6	0.498802	1.29278
GO:0007059	chromosome segregation	2/50	48/2090	0.319786	0.686171	0.675164	SMC2/RAN	2	0.495141	1.74167
GO:0060537	muscle tissue development	2/50	48/2090	0.319786	0.686171	0.675164	NR2F2/PRKAR1A	2	0.495141	1.74167
GO:0042127	regulation of cell population proliferation	5/50	157/2090	0.320833	0.686171	0.675164	ANXA1/JUN/NR2F2/PRKAR1A/KIT	5	0.493721	1.33121
GO:0016579	protein deubiquitination	1/50	16/2090	0.322159	0.686171	0.675164	MYSM1	1	0.49193	2.6125
GO:0030239	myofibril assembly	1/50	16/2090	0.322159	0.686171	0.675164	PRKAR1A	1	0.49193	2.6125
GO:0030856	regulation of epithelial cell differentiation	1/50	16/2090	0.322159	0.686171	0.675164	VCL	1	0.49193	2.6125
GO:0031345	negative regulation of cell projection organization	1/50	16/2090	0.322159	0.686171	0.675164	SEMA3D	1	0.49193	2.6125
GO:0032388	positive regulation of intracellular transport	1/50	16/2090	0.322159	0.686171	0.675164	RAN	1	0.49193	2.6125
GO:0032946	positive regulation of mononuclear cell proliferation	1/50	16/2090	0.322159	0.686171	0.675164	ANXA1	1	0.49193	2.6125
GO:0043406	positive regulation of MAP kinase activity	1/50	16/2090	0.322159	0.686171	0.675164	KIT	1	0.49193	2.6125
GO:0043487	regulation of RNA stability	1/50	16/2090	0.322159	0.686171	0.675164	SLC11A1	1	0.49193	2.6125
GO:0046887	positive regulation of hormone secretion	1/50	16/2090	0.322159	0.686171	0.675164	ADCYAP1	1	0.49193	2.6125
GO:0048332	mesoderm morphogenesis	1/50	16/2090	0.322159	0.686171	0.675164	PRKAR1A	1	0.49193	2.6125
GO:0048864	stem cell development	1/50	16/2090	0.322159	0.686171	0.675164	SEMA3D	1	0.49193	2.6125
GO:0050671	positive regulation of lymphocyte proliferation	1/50	16/2090	0.322159	0.686171	0.675164	ANXA1	1	0.49193	2.6125
GO:0055002	striated muscle cell development	1/50	16/2090	0.322159	0.686171	0.675164	PRKAR1A	1	0.49193	2.6125
GO:0055067	monovalent inorganic cation homeostasis	1/50	16/2090	0.322159	0.686171	0.675164	SLC11A1	1	0.49193	2.6125
GO:0060042	retina morphogenesis in camera-type eye	1/50	16/2090	0.322159	0.686171	0.675164	ACHE	1	0.49193	2.6125
GO:0072175	epithelial tube formation	1/50	16/2090	0.322159	0.686171	0.675164	HS2ST1	1	0.49193	2.6125
GO:0150115	cell-substrate junction organization	1/50	16/2090	0.322159	0.686171	0.675164	VCL	1	0.49193	2.6125
GO:0051254	positive regulation of RNA metabolic process	6/50	196/2090	0.32587	0.686171	0.675164	THRB/MYSM1/SLC11A1/NCBP1/NR2F2/ADCYAP1	6	0.486956	1.27959
GO:0048812	neuron projection morphogenesis	3/50	85/2090	0.332504	0.686171	0.675164	VCL/SEMA3D/TENM2	3	0.478203	1.47529
GO:0006357	regulation of transcription by RNA polymerase II	9/50	315/2090	0.336091	0.686171	0.675164	THRB/ESR1/MYSM1/RPRD1A/SLC11A1/TENM2/JUN/NR2F2/ADCYAP1	9	0.473543	1.19429
GO:0048468	cell development	7/50	237/2090	0.336456	0.686171	0.675164	VCL/SEMA3D/TENM2/PRKAR1A/ADCYAP1/KIT/GPRIN2	7	0.473071	1.2346
GO:0000280	nuclear division	2/50	50/2090	0.337592	0.686171	0.675164	SMC2/RAN	2	0.471607	1.672
GO:0051345	positive regulation of hydrolase activity	2/50	50/2090	0.337592	0.686171	0.675164	GARNL3/ADCYAP1	2	0.471607	1.672
GO:0014031	mesenchymal cell development	1/50	17/2090	0.3385	0.686171	0.675164	SEMA3D	1	0.470441	2.45882
GO:0019932	second-messenger-mediated signaling	1/50	17/2090	0.3385	0.686171	0.675164	TENM2	1	0.470441	2.45882
GO:0031047	gene silencing by RNA	1/50	17/2090	0.3385	0.686171	0.675164	NCBP1	1	0.470441	2.45882
GO:0032147	activation of protein kinase activity	1/50	17/2090	0.3385	0.686171	0.675164	SLC11A1	1	0.470441	2.45882
GO:0033157	regulation of intracellular protein transport	1/50	17/2090	0.3385	0.686171	0.675164	RAN	1	0.470441	2.45882
GO:0035148	tube formation	1/50	17/2090	0.3385	0.686171	0.675164	HS2ST1	1	0.470441	2.45882
GO:0044843	cell cycle G1/S phase transition	1/50	17/2090	0.3385	0.686171	0.675164	ANXA1	1	0.470441	2.45882
GO:0050829	defense response to Gram-negative bacterium	1/50	17/2090	0.3385	0.686171	0.675164	SLC11A1	1	0.470441	2.45882
GO:0070374	positive regulation of ERK1 and ERK2 cascade	1/50	17/2090	0.3385	0.686171	0.675164	ADCYAP1	1	0.470441	2.45882
GO:0070507	regulation of microtubule cytoskeleton organization	1/50	17/2090	0.3385	0.686171	0.675164	MAPRE2	1	0.470441	2.45882
GO:0070646	protein modification by small protein removal	1/50	17/2090	0.3385	0.686171	0.675164	MYSM1	1	0.470441	2.45882
GO:1903034	regulation of response to wounding	1/50	17/2090	0.3385	0.686171	0.675164	ANXA1	1	0.470441	2.45882
GO:0051049	regulation of transport	4/50	123/2090	0.339104	0.686171	0.675164	ANXA1/RAN/SLC11A1/ADCYAP1	4	0.469667	1.35935
GO:0007169	transmembrane receptor protein tyrosine kinase signaling pathway	3/50	86/2090	0.339194	0.686171	0.675164	YES1/EGFR/KIT	3	0.469552	1.45814
GO:0120039	plasma membrane bounded cell projection morphogenesis	3/50	86/2090	0.339194	0.686171	0.675164	VCL/SEMA3D/TENM2	3	0.469552	1.45814
GO:0048858	cell projection morphogenesis	3/50	87/2090	0.345883	0.686171	0.675164	VCL/SEMA3D/TENM2	3	0.461071	1.44138
GO:0098542	defense response to other organism	3/50	87/2090	0.345883	0.686171	0.675164	YES1/ANXA1/SLC11A1	3	0.461071	1.44138
GO:0010817	regulation of hormone levels	2/50	51/2090	0.346449	0.686171	0.675164	ANXA1/ADCYAP1	2	0.46036	1.63922
GO:0060284	regulation of cell development	2/50	51/2090	0.346449	0.686171	0.675164	VCL/SEMA3D	2	0.46036	1.63922
GO:0007399	nervous system development	8/50	279/2090	0.348204	0.686171	0.675164	ANXA1/VCL/SEMA3D/HAPLN1/TENM2/NR2F2/ADCYAP1/GPRIN2	8	0.458166	1.19857
GO:0001764	neuron migration	1/50	18/2090	0.354455	0.686171	0.675164	NR2F2	1	0.450438	2.32222
GO:0001936	regulation of endothelial cell proliferation	1/50	18/2090	0.354455	0.686171	0.675164	NR2F2	1	0.450438	2.32222
GO:0007611	learning or memory	1/50	18/2090	0.354455	0.686171	0.675164	EGFR	1	0.450438	2.32222
GO:0032496	response to lipopolysaccharide	1/50	18/2090	0.354455	0.686171	0.675164	SLC11A1	1	0.450438	2.32222
GO:0034599	cellular response to oxidative stress	1/50	18/2090	0.354455	0.686171	0.675164	ANXA1	1	0.450438	2.32222
GO:0051091	positive regulation of DNA-binding transcription factor activity	1/50	18/2090	0.354455	0.686171	0.675164	KIT	1	0.450438	2.32222
GO:0060491	regulation of cell projection assembly	1/50	18/2090	0.354455	0.686171	0.675164	TENM2	1	0.450438	2.32222
GO:0061387	regulation of extent of cell growth	1/50	18/2090	0.354455	0.686171	0.675164	SEMA3D	1	0.450438	2.32222
GO:0070665	positive regulation of leukocyte proliferation	1/50	18/2090	0.354455	0.686171	0.675164	ANXA1	1	0.450438	2.32222
GO:0120032	regulation of plasma membrane bounded cell projection assembly	1/50	18/2090	0.354455	0.686171	0.675164	TENM2	1	0.450438	2.32222
GO:1903829	positive regulation of cellular protein localization	1/50	18/2090	0.354455	0.686171	0.675164	RAN	1	0.450438	2.32222
GO:0016311	dephosphorylation	2/50	52/2090	0.355271	0.686171	0.675164	MINPP1/RPRD1A	2	0.44944	1.60769
GO:0032990	cell part morphogenesis	3/50	89/2090	0.359249	0.686171	0.675164	VCL/SEMA3D/TENM2	3	0.444605	1.40899
GO:0048285	organelle fission	2/50	53/2090	0.364054	0.686171	0.675164	SMC2/RAN	2	0.438835	1.57736
GO:0051640	organelle localization	2/50	53/2090	0.364054	0.686171	0.675164	RAN/KIT	2	0.438835	1.57736
GO:0071103	DNA conformation change	2/50	53/2090	0.364054	0.686171	0.675164	ANXA1/SMC2	2	0.438835	1.57736
GO:0006366	transcription by RNA polymerase II	9/50	323/2090	0.364999	0.686171	0.675164	THRB/ESR1/MYSM1/RPRD1A/SLC11A1/TENM2/JUN/NR2F2/ADCYAP1	9	0.437709	1.16471
GO:0022402	cell cycle process	4/50	128/2090	0.367068	0.686171	0.675164	ANXA1/SMC2/MAPRE2/RAN	4	0.435254	1.30625
GO:0012501	programmed cell death	5/50	167/2090	0.369857	0.686171	0.675164	ITPK1/ANXA1/SGMS1/SH3GLB1/KIT	5	0.431966	1.2515
GO:0001657	ureteric bud development	1/50	19/2090	0.370033	0.686171	0.675164	HS2ST1	1	0.431759	2.2
GO:0002064	epithelial cell development	1/50	19/2090	0.370033	0.686171	0.675164	VCL	1	0.431759	2.2
GO:0008544	epidermis development	1/50	19/2090	0.370033	0.686171	0.675164	ANXA1	1	0.431759	2.2
GO:0016032	viral process	1/50	19/2090	0.370033	0.686171	0.675164	JUN	1	0.431759	2.2
GO:0035270	endocrine system development	1/50	19/2090	0.370033	0.686171	0.675164	ANXA1	1	0.431759	2.2
GO:0046474	glycerophospholipid biosynthetic process	1/50	19/2090	0.370033	0.686171	0.675164	PIP5K1B	1	0.431759	2.2
GO:0050684	regulation of mRNA processing	1/50	19/2090	0.370033	0.686171	0.675164	NCBP1	1	0.431759	2.2
GO:0050920	regulation of chemotaxis	1/50	19/2090	0.370033	0.686171	0.675164	SEMA3D	1	0.431759	2.2
GO:0062013	positive regulation of small molecule metabolic process	1/50	19/2090	0.370033	0.686171	0.675164	ANXA1	1	0.431759	2.2
GO:0072330	monocarboxylic acid biosynthetic process	1/50	19/2090	0.370033	0.686171	0.675164	ANXA1	1	0.431759	2.2
GO:1902105	regulation of leukocyte differentiation	1/50	19/2090	0.370033	0.686171	0.675164	ANXA1	1	0.431759	2.2
GO:1990748	cellular detoxification	1/50	19/2090	0.370033	0.686171	0.675164	GLRX	1	0.431759	2.2
GO:0002009	morphogenesis of an epithelium	2/50	55/2090	0.38149	0.686171	0.675164	VCL/HS2ST1	2	0.418517	1.52
GO:0005975	carbohydrate metabolic process	2/50	55/2090	0.38149	0.686171	0.675164	ITPK1/HS2ST1	2	0.418517	1.52
GO:0042692	muscle cell differentiation	2/50	55/2090	0.38149	0.686171	0.675164	PRKAR1A/KIT	2	0.418517	1.52
GO:0140694	non-membrane-bounded organelle assembly	2/50	55/2090	0.38149	0.686171	0.675164	MAPRE2/PRKAR1A	2	0.418517	1.52
GO:0009719	response to endogenous stimulus	5/50	170/2090	0.384655	0.686171	0.675164	THRB/ESR1/ANXA1/EGFR/KIT	5	0.414928	1.22941
GO:0001823	mesonephros development	1/50	20/2090	0.385243	0.686171	0.675164	HS2ST1	1	0.414266	2.09
GO:0001935	endothelial cell proliferation	1/50	20/2090	0.385243	0.686171	0.675164	NR2F2	1	0.414266	2.09
GO:0002237	response to molecule of bacterial origin	1/50	20/2090	0.385243	0.686171	0.675164	SLC11A1	1	0.414266	2.09
GO:0002573	myeloid leukocyte differentiation	1/50	20/2090	0.385243	0.686171	0.675164	KIT	1	0.414266	2.09
GO:0007498	mesoderm development	1/50	20/2090	0.385243	0.686171	0.675164	PRKAR1A	1	0.414266	2.09
GO:0008361	regulation of cell size	1/50	20/2090	0.385243	0.686171	0.675164	SEMA3D	1	0.414266	2.09
GO:0008584	male gonad development	1/50	20/2090	0.385243	0.686171	0.675164	KIT	1	0.414266	2.09
GO:0010212	response to ionizing radiation	1/50	20/2090	0.385243	0.686171	0.675164	ANXA1	1	0.414266	2.09
GO:0030308	negative regulation of cell growth	1/50	20/2090	0.385243	0.686171	0.675164	SEMA3D	1	0.414266	2.09
GO:0043405	regulation of MAP kinase activity	1/50	20/2090	0.385243	0.686171	0.675164	KIT	1	0.414266	2.09
GO:0045017	glycerolipid biosynthetic process	1/50	20/2090	0.385243	0.686171	0.675164	PIP5K1B	1	0.414266	2.09
GO:0045216	cell-cell junction organization	1/50	20/2090	0.385243	0.686171	0.675164	VCL	1	0.414266	2.09
GO:0046546	development of primary male sexual characteristics	1/50	20/2090	0.385243	0.686171	0.675164	KIT	1	0.414266	2.09
GO:0048738	cardiac muscle tissue development	1/50	20/2090	0.385243	0.686171	0.675164	PRKAR1A	1	0.414266	2.09
GO:0050770	regulation of axonogenesis	1/50	20/2090	0.385243	0.686171	0.675164	SEMA3D	1	0.414266	2.09
GO:0051147	regulation of muscle cell differentiation	1/50	20/2090	0.385243	0.686171	0.675164	KIT	1	0.414266	2.09
GO:0071897	DNA biosynthetic process	1/50	20/2090	0.385243	0.686171	0.675164	DNTT	1	0.414266	2.09
GO:0071902	positive regulation of protein serine/threonine kinase activity	1/50	20/2090	0.385243	0.686171	0.675164	KIT	1	0.414266	2.09
GO:0072163	mesonephric epithelium development	1/50	20/2090	0.385243	0.686171	0.675164	HS2ST1	1	0.414266	2.09
GO:0072164	mesonephric tubule development	1/50	20/2090	0.385243	0.686171	0.675164	HS2ST1	1	0.414266	2.09
GO:0097237	cellular response to toxic substance	1/50	20/2090	0.385243	0.686171	0.675164	GLRX	1	0.414266	2.09
GO:0098754	detoxification	1/50	20/2090	0.385243	0.686171	0.675164	GLRX	1	0.414266	2.09
GO:0000904	cell morphogenesis involved in differentiation	3/50	93/2090	0.385884	0.686171	0.675164	VCL/SEMA3D/TENM2	3	0.413544	1.34839
GO:0035239	tube morphogenesis	3/50	93/2090	0.385884	0.686171	0.675164	ANXA1/HS2ST1/NR2F2	3	0.413544	1.34839
GO:0022607	cellular component assembly	9/50	329/2090	0.386934	0.686171	0.675164	EIF3E/PHACTR1/VCL/RHO/MAPRE2/NCBP1/TENM2/PRKAR1A/KIT	9	0.412363	1.14347
GO:0006875	cellular metal ion homeostasis	2/50	56/2090	0.390137	0.686171	0.675164	SLC11A1/ADCYAP1	2	0.408782	1.49286
GO:0051641	cellular localization	7/50	251/2090	0.394051	0.686171	0.675164	FYTTD1/VCL/TMEM167A/MAPRE2/RAN/NCBP1/KIT	7	0.404448	1.16574
GO:0051246	regulation of protein metabolic process	7/50	252/2090	0.398196	0.686171	0.675164	PSMD1/SLC11A1/NCBP1/NR2F2/PRKAR1A/ADCYAP1/KIT	7	0.399903	1.16111
GO:0120035	regulation of plasma membrane bounded cell projection organization	2/50	57/2090	0.398734	0.686171	0.675164	SEMA3D/TENM2	2	0.399316	1.46667
GO:0006464	cellular protein modification process	11/50	413/2090	0.399204	0.686171	0.675164	P4HA1/YES1/MYSM1/RHO/EGFR/RPRD1A/SLC11A1/NR2F2/PRKAR1A/ADCYAP1/KIT	11	0.398806	1.11332
GO:0036211	protein modification process	11/50	413/2090	0.399204	0.686171	0.675164	P4HA1/YES1/MYSM1/RHO/EGFR/RPRD1A/SLC11A1/NR2F2/PRKAR1A/ADCYAP1/KIT	11	0.398806	1.11332
GO:0003407	neural retina development	1/50	21/2090	0.400092	0.686171	0.675164	ACHE	1	0.39784	1.99048
GO:0007204	positive regulation of cytosolic calcium ion concentration	1/50	21/2090	0.400092	0.686171	0.675164	ADCYAP1	1	0.39784	1.99048
GO:0007259	receptor signaling pathway via JAK-STAT	1/50	21/2090	0.400092	0.686171	0.675164	KIT	1	0.39784	1.99048
GO:0010927	cellular component assembly involved in morphogenesis	1/50	21/2090	0.400092	0.686171	0.675164	PRKAR1A	1	0.39784	1.99048
GO:0030218	erythrocyte differentiation	1/50	21/2090	0.400092	0.686171	0.675164	KIT	1	0.39784	1.99048
GO:0031099	regeneration	1/50	21/2090	0.400092	0.686171	0.675164	ANXA1	1	0.39784	1.99048
GO:0032508	DNA duplex unwinding	1/50	21/2090	0.400092	0.686171	0.675164	ANXA1	1	0.39784	1.99048
GO:0033002	muscle cell proliferation	1/50	21/2090	0.400092	0.686171	0.675164	PRKAR1A	1	0.39784	1.99048
GO:0043484	regulation of RNA splicing	1/50	21/2090	0.400092	0.686171	0.675164	NCBP1	1	0.39784	1.99048
GO:0046661	male sex differentiation	1/50	21/2090	0.400092	0.686171	0.675164	KIT	1	0.39784	1.99048
GO:0050870	positive regulation of T cell activation	1/50	21/2090	0.400092	0.686171	0.675164	ANXA1	1	0.39784	1.99048
GO:0050890	cognition	1/50	21/2090	0.400092	0.686171	0.675164	EGFR	1	0.39784	1.99048
GO:0051222	positive regulation of protein transport	1/50	21/2090	0.400092	0.686171	0.675164	RAN	1	0.39784	1.99048
GO:0051604	protein maturation	1/50	21/2090	0.400092	0.686171	0.675164	PLAU	1	0.39784	1.99048
GO:0062197	cellular response to chemical stress	1/50	21/2090	0.400092	0.686171	0.675164	ANXA1	1	0.39784	1.99048
GO:0097696	receptor signaling pathway via STAT	1/50	21/2090	0.400092	0.686171	0.675164	KIT	1	0.39784	1.99048
GO:1901888	regulation of cell junction assembly	1/50	21/2090	0.400092	0.686171	0.675164	VCL	1	0.39784	1.99048
GO:1903039	positive regulation of leukocyte cell-cell adhesion	1/50	21/2090	0.400092	0.686171	0.675164	ANXA1	1	0.39784	1.99048
GO:1904951	positive regulation of establishment of protein localization	1/50	21/2090	0.400092	0.686171	0.675164	RAN	1	0.39784	1.99048
GO:0007049	cell cycle	6/50	214/2090	0.406047	0.689504	0.678443	ANXA1/SMC2/MAPRE2/RAN/JUN/NR2F2	6	0.391424	1.17196
GO:0045935	positive regulation of nucleobase-containing compound metabolic process	6/50	214/2090	0.406047	0.689504	0.678443	THRB/MYSM1/SLC11A1/NCBP1/NR2F2/ADCYAP1	6	0.391424	1.17196
GO:0043408	regulation of MAPK cascade	2/50	58/2090	0.407279	0.689504	0.678443	ADCYAP1/KIT	2	0.390109	1.44138
GO:0008219	cell death	5/50	175/2090	0.409318	0.689504	0.678443	ITPK1/ANXA1/SGMS1/SH3GLB1/KIT	5	0.387939	1.19429
GO:0046907	intracellular transport	4/50	136/2090	0.411753	0.689504	0.678443	FYTTD1/TMEM167A/RAN/NCBP1	4	0.385364	1.22941
GO:0051253	negative regulation of RNA metabolic process	4/50	136/2090	0.411753	0.689504	0.678443	THRB/SLC11A1/TENM2/NR2F2	4	0.385364	1.22941
GO:0048598	embryonic morphogenesis	3/50	97/2090	0.412299	0.689504	0.678443	HS2ST1/COL12A1/PRKAR1A	3	0.384788	1.29278
GO:0010810	regulation of cell-substrate adhesion	1/50	22/2090	0.414589	0.689504	0.678443	VCL	1	0.382382	1.9
GO:0022409	positive regulation of cell-cell adhesion	1/50	22/2090	0.414589	0.689504	0.678443	ANXA1	1	0.382382	1.9
GO:0030336	negative regulation of cell migration	1/50	22/2090	0.414589	0.689504	0.678443	NR2F2	1	0.382382	1.9
GO:0032886	regulation of microtubule-based process	1/50	22/2090	0.414589	0.689504	0.678443	MAPRE2	1	0.382382	1.9
GO:0035265	organ growth	1/50	22/2090	0.414589	0.689504	0.678443	PRKAR1A	1	0.382382	1.9
GO:0046777	protein autophosphorylation	1/50	22/2090	0.414589	0.689504	0.678443	KIT	1	0.382382	1.9
GO:0031328	positive regulation of cellular biosynthetic process	6/50	216/2090	0.415009	0.689504	0.678443	THRB/MYSM1/ANXA1/SLC11A1/NR2F2/ADCYAP1	6	0.381943	1.16111
GO:0019953	sexual reproduction	2/50	59/2090	0.415767	0.689504	0.678443	NR2F2/KIT	2	0.38115	1.41695
GO:0031344	regulation of cell projection organization	2/50	59/2090	0.415767	0.689504	0.678443	SEMA3D/TENM2	2	0.38115	1.41695
GO:0044703	multi-organism reproductive process	2/50	59/2090	0.415767	0.689504	0.678443	NR2F2/KIT	2	0.38115	1.41695
GO:0051704	multi-organism process	2/50	59/2090	0.415767	0.689504	0.678443	NR2F2/KIT	2	0.38115	1.41695
GO:0009790	embryo development	4/50	137/2090	0.417311	0.689504	0.678443	HS2ST1/COL12A1/PRKAR1A/KIT	4	0.37954	1.22044
GO:0015031	protein transport	4/50	137/2090	0.417311	0.689504	0.678443	ANXA1/TMEM167A/RAN/ADCYAP1	4	0.37954	1.22044
GO:0051276	chromosome organization	4/50	137/2090	0.417311	0.689504	0.678443	MYSM1/ANXA1/SMC2/RAN	4	0.37954	1.22044
GO:0042327	positive regulation of phosphorylation	3/50	98/2090	0.418856	0.689504	0.678443	SLC11A1/ADCYAP1/KIT	3	0.377935	1.27959
GO:0051336	regulation of hydrolase activity	3/50	98/2090	0.418856	0.689504	0.678443	GARNL3/ANXA1/ADCYAP1	3	0.377935	1.27959
GO:0030182	neuron differentiation	5/50	177/2090	0.419166	0.689504	0.678443	VCL/SEMA3D/TENM2/ADCYAP1/GPRIN2	5	0.377614	1.18079
GO:0043603	cellular amide metabolic process	4/50	138/2090	0.42286	0.689504	0.678443	EIF3E/CARNMT1/SGMS1/NCBP1	4	0.373804	1.21159
GO:0007600	sensory perception	2/50	60/2090	0.424198	0.689504	0.678443	RHO/KIT	2	0.372431	1.39333
GO:0055065	metal ion homeostasis	2/50	60/2090	0.424198	0.689504	0.678443	SLC11A1/ADCYAP1	2	0.372431	1.39333
GO:0009891	positive regulation of biosynthetic process	6/50	219/2090	0.428439	0.689504	0.678443	THRB/MYSM1/ANXA1/SLC11A1/NR2F2/ADCYAP1	6	0.368111	1.14521
GO:0002181	cytoplasmic translation	1/50	23/2090	0.428743	0.689504	0.678443	EIF3E	1	0.367803	1.81739
GO:0002443	leukocyte mediated immunity	1/50	23/2090	0.428743	0.689504	0.678443	KIT	1	0.367803	1.81739
GO:0007160	cell-matrix adhesion	1/50	23/2090	0.428743	0.689504	0.678443	VCL	1	0.367803	1.81739
GO:0016458	gene silencing	1/50	23/2090	0.428743	0.689504	0.678443	NCBP1	1	0.367803	1.81739
GO:0031330	negative regulation of cellular catabolic process	1/50	23/2090	0.428743	0.689504	0.678443	SLC11A1	1	0.367803	1.81739
GO:0034101	erythrocyte homeostasis	1/50	23/2090	0.428743	0.689504	0.678443	KIT	1	0.367803	1.81739
GO:0034504	protein localization to nucleus	1/50	23/2090	0.428743	0.689504	0.678443	RAN	1	0.367803	1.81739
GO:0045926	negative regulation of growth	1/50	23/2090	0.428743	0.689504	0.678443	SEMA3D	1	0.367803	1.81739
GO:0048593	camera-type eye morphogenesis	1/50	23/2090	0.428743	0.689504	0.678443	ACHE	1	0.367803	1.81739
GO:0072073	kidney epithelium development	1/50	23/2090	0.428743	0.689504	0.678443	HS2ST1	1	0.367803	1.81739
GO:0044265	cellular macromolecule catabolic process	3/50	100/2090	0.431907	0.689726	0.678662	PSMD1/SLC11A1/NCBP1	3	0.36461	1.254
GO:0051649	establishment of localization in cell	5/50	180/2090	0.4339	0.689726	0.678662	FYTTD1/TMEM167A/RAN/NCBP1/KIT	5	0.36261	1.16111
GO:0006955	immune response	4/50	140/2090	0.433926	0.689726	0.678662	YES1/ANXA1/SLC11A1/KIT	4	0.362585	1.19429
GO:0010604	positive regulation of macromolecule metabolic process	9/50	342/2090	0.434848	0.689726	0.678662	THRB/ESR1/MYSM1/ANXA1/SLC11A1/NCBP1/NR2F2/ADCYAP1/KIT	9	0.361663	1.1
GO:0030154	cell differentiation	12/50	465/2090	0.436782	0.689726	0.678662	THRB/YES1/ANXA1/VCL/SEMA3D/COL12A1/TENM2/NR2F2/PRKAR1A/ADCYAP1/KIT/GPRIN2	12	0.359735	1.07871
GO:0031401	positive regulation of protein modification process	3/50	101/2090	0.438396	0.689726	0.678662	SLC11A1/ADCYAP1/KIT	3	0.358133	1.24158
GO:0006397	mRNA processing	2/50	62/2090	0.440878	0.689726	0.678662	RPRD1A/NCBP1	2	0.355681	1.34839
GO:0010608	posttranscriptional regulation of gene expression	2/50	62/2090	0.440878	0.689726	0.678662	SLC11A1/NCBP1	2	0.355681	1.34839
GO:0007519	skeletal muscle tissue development	1/50	24/2090	0.442562	0.689726	0.678662	NR2F2	1	0.354026	1.74167
GO:0009636	response to toxic substance	1/50	24/2090	0.442562	0.689726	0.678662	GLRX	1	0.354026	1.74167
GO:0019216	regulation of lipid metabolic process	1/50	24/2090	0.442562	0.689726	0.678662	ANXA1	1	0.354026	1.74167
GO:0032392	DNA geometric change	1/50	24/2090	0.442562	0.689726	0.678662	ANXA1	1	0.354026	1.74167
GO:0050731	positive regulation of peptidyl-tyrosine phosphorylation	1/50	24/2090	0.442562	0.689726	0.678662	KIT	1	0.354026	1.74167
GO:0051056	regulation of small GTPase mediated signal transduction	1/50	24/2090	0.442562	0.689726	0.678662	GARNL3	1	0.354026	1.74167
GO:0071478	cellular response to radiation	1/50	24/2090	0.442562	0.689726	0.678662	RHO	1	0.354026	1.74167
GO:2000146	negative regulation of cell motility	1/50	24/2090	0.442562	0.689726	0.678662	NR2F2	1	0.354026	1.74167
GO:0045184	establishment of protein localization	4/50	142/2090	0.444942	0.689726	0.678662	ANXA1/TMEM167A/RAN/ADCYAP1	4	0.351696	1.17746
GO:0045596	negative regulation of cell differentiation	2/50	63/2090	0.449124	0.689726	0.678662	ANXA1/SEMA3D	2	0.347634	1.32698
GO:0043207	response to external biotic stimulus	3/50	103/2090	0.451298	0.689726	0.678662	YES1/ANXA1/SLC11A1	3	0.345536	1.21748
GO:0051707	response to other organism	3/50	103/2090	0.451298	0.689726	0.678662	YES1/ANXA1/SLC11A1	3	0.345536	1.21748
GO:0007010	cytoskeleton organization	5/50	184/2090	0.45345	0.689726	0.678662	ANXA1/PHACTR1/MAPRE2/PRKAR1A/KIT	5	0.343471	1.13587
GO:0045893	positive regulation of transcription, DNA-templated	5/50	184/2090	0.45345	0.689726	0.678662	THRB/MYSM1/SLC11A1/NR2F2/ADCYAP1	5	0.343471	1.13587
GO:1902680	positive regulation of RNA biosynthetic process	5/50	184/2090	0.45345	0.689726	0.678662	THRB/MYSM1/SLC11A1/NR2F2/ADCYAP1	5	0.343471	1.13587
GO:1903508	positive regulation of nucleic acid-templated transcription	5/50	184/2090	0.45345	0.689726	0.678662	THRB/MYSM1/SLC11A1/NR2F2/ADCYAP1	5	0.343471	1.13587
GO:0002440	production of molecular mediator of immune response	1/50	25/2090	0.456053	0.689726	0.678662	KIT	1	0.340985	1.672
GO:0002764	immune response-regulating signaling pathway	1/50	25/2090	0.456053	0.689726	0.678662	KIT	1	0.340985	1.672
GO:0007051	spindle organization	1/50	25/2090	0.456053	0.689726	0.678662	MAPRE2	1	0.340985	1.672
GO:0019221	cytokine-mediated signaling pathway	1/50	25/2090	0.456053	0.689726	0.678662	KIT	1	0.340985	1.672
GO:0042063	gliogenesis	1/50	25/2090	0.456053	0.689726	0.678662	ANXA1	1	0.340985	1.672
GO:0051271	negative regulation of cellular component movement	1/50	25/2090	0.456053	0.689726	0.678662	NR2F2	1	0.340985	1.672
GO:0060041	retina development in camera-type eye	1/50	25/2090	0.456053	0.689726	0.678662	ACHE	1	0.340985	1.672
GO:0060538	skeletal muscle organ development	1/50	25/2090	0.456053	0.689726	0.678662	NR2F2	1	0.340985	1.672
GO:0072594	establishment of protein localization to organelle	1/50	25/2090	0.456053	0.689726	0.678662	RAN	1	0.340985	1.672
GO:0090068	positive regulation of cell cycle process	1/50	25/2090	0.456053	0.689726	0.678662	ANXA1	1	0.340985	1.672
GO:0051252	regulation of RNA metabolic process	11/50	430/2090	0.456791	0.689726	0.678662	THRB/ESR1/MYSM1/RPRD1A/SLC11A1/NCBP1/TENM2/JUN/NR2F2/ADCYAP1/KIT	11	0.340282	1.0693
GO:0006873	cellular ion homeostasis	2/50	64/2090	0.457304	0.689726	0.678662	SLC11A1/ADCYAP1	2	0.339795	1.30625
GO:0014070	response to organic cyclic compound	2/50	64/2090	0.457304	0.689726	0.678662	ESR1/ANXA1	2	0.339795	1.30625
GO:0030003	cellular cation homeostasis	2/50	64/2090	0.457304	0.689726	0.678662	SLC11A1/ADCYAP1	2	0.339795	1.30625
GO:0009607	response to biotic stimulus	3/50	104/2090	0.457708	0.689726	0.678662	YES1/ANXA1/SLC11A1	3	0.339411	1.20577
GO:0050877	nervous system process	3/50	104/2090	0.457708	0.689726	0.678662	RHO/EGFR/KIT	3	0.339411	1.20577
GO:0051726	regulation of cell cycle	3/50	104/2090	0.457708	0.689726	0.678662	ANXA1/JUN/NR2F2	3	0.339411	1.20577
GO:0031326	regulation of cellular biosynthetic process	12/50	473/2090	0.463019	0.689766	0.678701	THRB/ESR1/MYSM1/ANXA1/RPRD1A/SLC11A1/NCBP1/TENM2/JUN/NR2F2/ADCYAP1/KIT	12	0.334401	1.06047
GO:0003006	developmental process involved in reproduction	2/50	65/2090	0.465417	0.689766	0.678701	NR2F2/KIT	2	0.332158	1.28615
GO:0008285	negative regulation of cell population proliferation	2/50	65/2090	0.465417	0.689766	0.678701	NR2F2/PRKAR1A	2	0.332158	1.28615
GO:0048869	cellular developmental process	12/50	474/2090	0.466297	0.689766	0.678701	THRB/YES1/ANXA1/VCL/SEMA3D/COL12A1/TENM2/NR2F2/PRKAR1A/ADCYAP1/KIT/GPRIN2	12	0.331337	1.05823
GO:0051239	regulation of multicellular organismal process	6/50	228/2090	0.468504	0.689766	0.678701	ANXA1/VCL/SEMA3D/SLC11A1/NR2F2/KIT	6	0.329287	1.1
GO:0001818	negative regulation of cytokine production	1/50	26/2090	0.469223	0.689766	0.678701	SLC11A1	1	0.328621	1.60769
GO:0001822	kidney development	1/50	26/2090	0.469223	0.689766	0.678701	HS2ST1	1	0.328621	1.60769
GO:0007281	germ cell development	1/50	26/2090	0.469223	0.689766	0.678701	KIT	1	0.328621	1.60769
GO:0007283	spermatogenesis	1/50	26/2090	0.469223	0.689766	0.678701	KIT	1	0.328621	1.60769
GO:0030900	forebrain development	1/50	26/2090	0.469223	0.689766	0.678701	NR2F2	1	0.328621	1.60769
GO:0032102	negative regulation of response to external stimulus	1/50	26/2090	0.469223	0.689766	0.678701	SEMA3D	1	0.328621	1.60769
GO:0042113	B cell activation	1/50	26/2090	0.469223	0.689766	0.678701	KIT	1	0.328621	1.60769
GO:0051090	regulation of DNA-binding transcription factor activity	1/50	26/2090	0.469223	0.689766	0.678701	KIT	1	0.328621	1.60769
GO:0072001	renal system development	1/50	26/2090	0.469223	0.689766	0.678701	HS2ST1	1	0.328621	1.60769
GO:1901990	regulation of mitotic cell cycle phase transition	1/50	26/2090	0.469223	0.689766	0.678701	ANXA1	1	0.328621	1.60769
GO:0000278	mitotic cell cycle	3/50	106/2090	0.47044	0.689766	0.678701	ANXA1/SMC2/RAN	3	0.327496	1.18302
GO:0009628	response to abiotic stimulus	3/50	106/2090	0.47044	0.689766	0.678701	ANXA1/RHO/KIT	3	0.327496	1.18302
GO:0009894	regulation of catabolic process	2/50	66/2090	0.473461	0.689766	0.678701	PSMD1/SLC11A1	2	0.324715	1.26667
GO:0090407	organophosphate biosynthetic process	2/50	66/2090	0.473461	0.689766	0.678701	PIP5K1B/SGMS1	2	0.324715	1.26667
GO:0009889	regulation of biosynthetic process	12/50	477/2090	0.476124	0.689766	0.678701	THRB/ESR1/MYSM1/ANXA1/RPRD1A/SLC11A1/NCBP1/TENM2/JUN/NR2F2/ADCYAP1/KIT	12	0.32228	1.05157
GO:0000165	MAPK cascade	2/50	67/2090	0.481436	0.689766	0.678701	ADCYAP1/KIT	2	0.317462	1.24776
GO:0033365	protein localization to organelle	2/50	67/2090	0.481436	0.689766	0.678701	MAPRE2/RAN	2	0.317462	1.24776
GO:0048514	blood vessel morphogenesis	2/50	67/2090	0.481436	0.689766	0.678701	ANXA1/NR2F2	2	0.317462	1.24776
GO:0001655	urogenital system development	1/50	27/2090	0.482081	0.689766	0.678701	HS2ST1	1	0.31688	1.54815
GO:0006631	fatty acid metabolic process	1/50	27/2090	0.482081	0.689766	0.678701	ANXA1	1	0.31688	1.54815
GO:0006650	glycerophospholipid metabolic process	1/50	27/2090	0.482081	0.689766	0.678701	PIP5K1B	1	0.31688	1.54815
GO:0009895	negative regulation of catabolic process	1/50	27/2090	0.482081	0.689766	0.678701	SLC11A1	1	0.31688	1.54815
GO:0032386	regulation of intracellular transport	1/50	27/2090	0.482081	0.689766	0.678701	RAN	1	0.31688	1.54815
GO:0048232	male gamete generation	1/50	27/2090	0.482081	0.689766	0.678701	KIT	1	0.31688	1.54815
GO:0048871	multicellular organismal homeostasis	1/50	27/2090	0.482081	0.689766	0.678701	SLC11A1	1	0.31688	1.54815
GO:0050727	regulation of inflammatory response	1/50	27/2090	0.482081	0.689766	0.678701	ANXA1	1	0.31688	1.54815
GO:0051047	positive regulation of secretion	1/50	27/2090	0.482081	0.689766	0.678701	ADCYAP1	1	0.31688	1.54815
GO:0070372	regulation of ERK1 and ERK2 cascade	1/50	27/2090	0.482081	0.689766	0.678701	ADCYAP1	1	0.31688	1.54815
GO:1903532	positive regulation of secretion by cell	1/50	27/2090	0.482081	0.689766	0.678701	ADCYAP1	1	0.31688	1.54815
GO:0010562	positive regulation of phosphorus metabolic process	3/50	108/2090	0.483047	0.689766	0.678701	SLC11A1/ADCYAP1/KIT	3	0.316011	1.16111
GO:0045937	positive regulation of phosphate metabolic process	3/50	108/2090	0.483047	0.689766	0.678701	SLC11A1/ADCYAP1/KIT	3	0.316011	1.16111
GO:0055080	cation homeostasis	2/50	68/2090	0.489339	0.693194	0.682074	SLC11A1/ADCYAP1	2	0.31039	1.22941
GO:0098771	inorganic ion homeostasis	2/50	68/2090	0.489339	0.693194	0.682074	SLC11A1/ADCYAP1	2	0.31039	1.22941
GO:0006355	regulation of transcription, DNA-templated	10/50	399/2090	0.492123	0.693194	0.682074	THRB/ESR1/MYSM1/RPRD1A/SLC11A1/TENM2/JUN/NR2F2/ADCYAP1/KIT	10	0.307927	1.04762
GO:1903506	regulation of nucleic acid-templated transcription	10/50	399/2090	0.492123	0.693194	0.682074	THRB/ESR1/MYSM1/RPRD1A/SLC11A1/TENM2/JUN/NR2F2/ADCYAP1/KIT	10	0.307927	1.04762
GO:2001141	regulation of RNA biosynthetic process	10/50	399/2090	0.492123	0.693194	0.682074	THRB/ESR1/MYSM1/RPRD1A/SLC11A1/TENM2/JUN/NR2F2/ADCYAP1/KIT	10	0.307927	1.04762
GO:0006790	sulfur compound metabolic process	1/50	28/2090	0.494634	0.693194	0.682074	HS2ST1	1	0.305716	1.49286
GO:0006979	response to oxidative stress	1/50	28/2090	0.494634	0.693194	0.682074	ANXA1	1	0.305716	1.49286
GO:0009410	response to xenobiotic stimulus	1/50	28/2090	0.494634	0.693194	0.682074	ANXA1	1	0.305716	1.49286
GO:0016051	carbohydrate biosynthetic process	1/50	28/2090	0.494634	0.693194	0.682074	HS2ST1	1	0.305716	1.49286
GO:0048592	eye morphogenesis	1/50	28/2090	0.494634	0.693194	0.682074	ACHE	1	0.305716	1.49286
GO:0051260	protein homooligomerization	1/50	28/2090	0.494634	0.693194	0.682074	RHO	1	0.305716	1.49286
GO:0070371	ERK1 and ERK2 cascade	1/50	28/2090	0.494634	0.693194	0.682074	ADCYAP1	1	0.305716	1.49286
GO:1903706	regulation of hemopoiesis	1/50	28/2090	0.494634	0.693194	0.682074	ANXA1	1	0.305716	1.49286
GO:0001568	blood vessel development	2/50	69/2090	0.49717	0.693775	0.682646	ANXA1/NR2F2	2	0.303495	1.21159
GO:0007507	heart development	2/50	69/2090	0.49717	0.693775	0.682646	NPY2R/PRKAR1A	2	0.303495	1.21159
GO:0032101	regulation of response to external stimulus	2/50	69/2090	0.49717	0.693775	0.682646	ANXA1/SEMA3D	2	0.303495	1.21159
GO:0042592	homeostatic process	4/50	152/2090	0.499057	0.695419	0.684263	ANXA1/SLC11A1/ADCYAP1/KIT	4	0.30185	1.1
GO:0043604	amide biosynthetic process	3/50	111/2090	0.501705	0.698118	0.686919	EIF3E/SGMS1/NCBP1	3	0.299551	1.12973
GO:0050730	regulation of peptidyl-tyrosine phosphorylation	1/50	29/2090	0.506888	0.703334	0.692051	KIT	1	0.295088	1.44138
GO:0051480	regulation of cytosolic calcium ion concentration	1/50	29/2090	0.506888	0.703334	0.692051	ADCYAP1	1	0.295088	1.44138
GO:0045934	negative regulation of nucleobase-containing compound metabolic process	4/50	154/2090	0.509643	0.706157	0.69483	THRB/SLC11A1/TENM2/NR2F2	4	0.292734	1.08571
GO:0050801	ion homeostasis	2/50	71/2090	0.51261	0.709267	0.69789	SLC11A1/ADCYAP1	2	0.290213	1.17746
GO:1901135	carbohydrate derivative metabolic process	3/50	113/2090	0.513965	0.710141	0.698749	HS2ST1/RAN/KIT	3	0.289066	1.10973
GO:0006323	DNA packaging	1/50	30/2090	0.518851	0.712875	0.701439	SMC2	1	0.284957	1.39333
GO:0042176	regulation of protein catabolic process	1/50	30/2090	0.518851	0.712875	0.701439	PSMD1	1	0.284957	1.39333
GO:0051051	negative regulation of transport	1/50	30/2090	0.518851	0.712875	0.701439	ANXA1	1	0.284957	1.39333
GO:0062012	regulation of small molecule metabolic process	1/50	30/2090	0.518851	0.712875	0.701439	ANXA1	1	0.284957	1.39333
GO:0032268	regulation of cellular protein metabolic process	6/50	240/2090	0.520902	0.714692	0.703227	SLC11A1/NCBP1/NR2F2/PRKAR1A/ADCYAP1/KIT	6	0.283244	1.045
GO:0045787	positive regulation of cell cycle	1/50	31/2090	0.530529	0.726884	0.715224	ANXA1	1	0.275291	1.34839
GO:0018193	peptidyl-amino acid modification	4/50	159/2090	0.535692	0.729136	0.717439	P4HA1/YES1/EGFR/KIT	4	0.271085	1.05157
GO:0006351	transcription, DNA-templated	10/50	412/2090	0.537186	0.729136	0.717439	THRB/ESR1/MYSM1/RPRD1A/SLC11A1/TENM2/JUN/NR2F2/ADCYAP1/KIT	10	0.269875	1.01456
GO:0097659	nucleic acid-templated transcription	10/50	412/2090	0.537186	0.729136	0.717439	THRB/ESR1/MYSM1/RPRD1A/SLC11A1/TENM2/JUN/NR2F2/ADCYAP1/KIT	10	0.269875	1.01456
GO:0032774	RNA biosynthetic process	10/50	413/2090	0.54061	0.729136	0.717439	THRB/ESR1/MYSM1/RPRD1A/SLC11A1/TENM2/JUN/NR2F2/ADCYAP1/KIT	10	0.267116	1.01211
GO:0009893	positive regulation of metabolic process	9/50	371/2090	0.54064	0.729136	0.717439	THRB/ESR1/MYSM1/ANXA1/SLC11A1/NCBP1/NR2F2/ADCYAP1/KIT	9	0.267092	1.01402
GO:0009416	response to light stimulus	1/50	32/2090	0.54193	0.729136	0.717439	RHO	1	0.266057	1.30625
GO:0016050	vesicle organization	1/50	32/2090	0.54193	0.729136	0.717439	ANXA1	1	0.266057	1.30625
GO:0031346	positive regulation of cell projection organization	1/50	32/2090	0.54193	0.729136	0.717439	TENM2	1	0.266057	1.30625
GO:0043434	response to peptide hormone	1/50	32/2090	0.54193	0.729136	0.717439	ANXA1	1	0.266057	1.30625
GO:0050767	regulation of neurogenesis	1/50	32/2090	0.54193	0.729136	0.717439	SEMA3D	1	0.266057	1.30625
GO:0051251	positive regulation of lymphocyte activation	1/50	32/2090	0.54193	0.729136	0.717439	ANXA1	1	0.266057	1.30625
GO:0055001	muscle cell development	1/50	32/2090	0.54193	0.729136	0.717439	PRKAR1A	1	0.266057	1.30625
GO:0030097	hemopoiesis	2/50	75/2090	0.542578	0.729136	0.717439	ANXA1/KIT	2	0.265538	1.11467
GO:0055082	cellular chemical homeostasis	2/50	75/2090	0.542578	0.729136	0.717439	SLC11A1/ADCYAP1	2	0.265538	1.11467
GO:0006518	peptide metabolic process	3/50	118/2090	0.543941	0.729235	0.717537	EIF3E/CARNMT1/NCBP1	3	0.264448	1.06271
GO:0034654	nucleobase-containing compound biosynthetic process	11/50	457/2090	0.547325	0.729235	0.717537	THRB/ESR1/MYSM1/DNTT/RPRD1A/SLC11A1/TENM2/JUN/NR2F2/ADCYAP1/KIT	11	0.261755	1.00613
GO:2000112	regulation of cellular macromolecule biosynthetic process	11/50	457/2090	0.547325	0.729235	0.717537	THRB/ESR1/MYSM1/RPRD1A/SLC11A1/NCBP1/TENM2/JUN/NR2F2/ADCYAP1/KIT	11	0.261755	1.00613
GO:0009057	macromolecule catabolic process	3/50	119/2090	0.549814	0.729235	0.717537	PSMD1/SLC11A1/NCBP1	3	0.259784	1.05378
GO:0045595	regulation of cell differentiation	4/50	162/2090	0.551014	0.729235	0.717537	ANXA1/VCL/SEMA3D/KIT	4	0.258837	1.0321
GO:0006869	lipid transport	1/50	33/2090	0.553059	0.729235	0.717537	ANXA1	1	0.257229	1.26667
GO:0007265	Ras protein signal transduction	1/50	33/2090	0.553059	0.729235	0.717537	JUN	1	0.257229	1.26667
GO:0007517	muscle organ development	1/50	33/2090	0.553059	0.729235	0.717537	NR2F2	1	0.257229	1.26667
GO:0010035	response to inorganic substance	1/50	33/2090	0.553059	0.729235	0.717537	ANXA1	1	0.257229	1.26667
GO:0043065	positive regulation of apoptotic process	1/50	33/2090	0.553059	0.729235	0.717537	ANXA1	1	0.257229	1.26667
GO:0043161	proteasome-mediated ubiquitin-dependent protein catabolic process	1/50	33/2090	0.553059	0.729235	0.717537	PSMD1	1	0.257229	1.26667
GO:0046486	glycerolipid metabolic process	1/50	33/2090	0.553059	0.729235	0.717537	PIP5K1B	1	0.257229	1.26667
GO:0051223	regulation of protein transport	1/50	33/2090	0.553059	0.729235	0.717537	RAN	1	0.257229	1.26667
GO:0060173	limb development	1/50	33/2090	0.553059	0.729235	0.717537	NR2F2	1	0.257229	1.26667
GO:1902533	positive regulation of intracellular signal transduction	2/50	77/2090	0.557094	0.729266	0.717567	ADCYAP1/KIT	2	0.254071	1.08571
GO:0010556	regulation of macromolecule biosynthetic process	11/50	460/2090	0.557157	0.729266	0.717567	THRB/ESR1/MYSM1/RPRD1A/SLC11A1/NCBP1/TENM2/JUN/NR2F2/ADCYAP1/KIT	11	0.254023	0.999565
GO:0010557	positive regulation of macromolecule biosynthetic process	5/50	206/2090	0.557322	0.729266	0.717567	THRB/MYSM1/SLC11A1/NR2F2/ADCYAP1	5	0.253894	1.01456
GO:0019219	regulation of nucleobase-containing compound metabolic process	11/50	462/2090	0.563675	0.729266	0.717567	THRB/ESR1/MYSM1/RPRD1A/SLC11A1/NCBP1/TENM2/JUN/NR2F2/ADCYAP1/KIT	11	0.248971	0.995238
GO:0003007	heart morphogenesis	1/50	34/2090	0.563923	0.729266	0.717567	NPY2R	1	0.24878	1.22941
GO:0007601	visual perception	1/50	34/2090	0.563923	0.729266	0.717567	RHO	1	0.24878	1.22941
GO:0043068	positive regulation of programmed cell death	1/50	34/2090	0.563923	0.729266	0.717567	ANXA1	1	0.24878	1.22941
GO:0048736	appendage development	1/50	34/2090	0.563923	0.729266	0.717567	NR2F2	1	0.24878	1.22941
GO:0050678	regulation of epithelial cell proliferation	1/50	34/2090	0.563923	0.729266	0.717567	NR2F2	1	0.24878	1.22941
GO:0050953	sensory perception of light stimulus	1/50	34/2090	0.563923	0.729266	0.717567	RHO	1	0.24878	1.22941
GO:0060562	epithelial tube morphogenesis	1/50	34/2090	0.563923	0.729266	0.717567	HS2ST1	1	0.24878	1.22941
GO:0070201	regulation of establishment of protein localization	1/50	34/2090	0.563923	0.729266	0.717567	RAN	1	0.24878	1.22941
GO:0090305	nucleic acid phosphodiester bond hydrolysis	1/50	34/2090	0.563923	0.729266	0.717567	NCBP1	1	0.24878	1.22941
GO:0098742	cell-cell adhesion via plasma-membrane adhesion molecules	1/50	34/2090	0.563923	0.729266	0.717567	TENM2	1	0.24878	1.22941
GO:0048534	hematopoietic or lymphoid organ development	2/50	78/2090	0.564233	0.729266	0.717567	ANXA1/KIT	2	0.248541	1.07179
GO:0031325	positive regulation of cellular metabolic process	8/50	337/2090	0.570436	0.731963	0.720221	THRB/MYSM1/ANXA1/SLC11A1/NCBP1/NR2F2/ADCYAP1/KIT	8	0.243793	0.992285
GO:0043067	regulation of programmed cell death	3/50	123/2090	0.572882	0.731963	0.720221	ANXA1/SGMS1/KIT	3	0.241935	1.01951
GO:0002696	positive regulation of leukocyte activation	1/50	35/2090	0.574528	0.731963	0.720221	ANXA1	1	0.240689	1.19429
GO:0010876	lipid localization	1/50	35/2090	0.574528	0.731963	0.720221	ANXA1	1	0.240689	1.19429
GO:0010942	positive regulation of cell death	1/50	35/2090	0.574528	0.731963	0.720221	ANXA1	1	0.240689	1.19429
GO:0016053	organic acid biosynthetic process	1/50	35/2090	0.574528	0.731963	0.720221	ANXA1	1	0.240689	1.19429
GO:0046394	carboxylic acid biosynthetic process	1/50	35/2090	0.574528	0.731963	0.720221	ANXA1	1	0.240689	1.19429
GO:0051259	protein complex oligomerization	1/50	35/2090	0.574528	0.731963	0.720221	RHO	1	0.240689	1.19429
GO:0051346	negative regulation of hydrolase activity	1/50	35/2090	0.574528	0.731963	0.720221	ANXA1	1	0.240689	1.19429
GO:0071214	cellular response to abiotic stimulus	1/50	35/2090	0.574528	0.731963	0.720221	RHO	1	0.240689	1.19429
GO:0104004	cellular response to environmental stimulus	1/50	35/2090	0.574528	0.731963	0.720221	RHO	1	0.240689	1.19429
GO:0045892	negative regulation of transcription, DNA-templated	3/50	125/2090	0.584153	0.73221	0.720464	THRB/TENM2/NR2F2	3	0.233474	1.0032
GO:1902679	negative regulation of RNA biosynthetic process	3/50	125/2090	0.584153	0.73221	0.720464	THRB/TENM2/NR2F2	3	0.233474	1.0032
GO:1903507	negative regulation of nucleic acid-templated transcription	3/50	125/2090	0.584153	0.73221	0.720464	THRB/TENM2/NR2F2	3	0.233474	1.0032
GO:2000026	regulation of multicellular organismal development	3/50	125/2090	0.584153	0.73221	0.720464	ANXA1/VCL/SEMA3D	3	0.233474	1.0032
GO:0022412	cellular process involved in reproduction in multicellular organism	1/50	36/2090	0.58488	0.73221	0.720464	KIT	1	0.232933	1.16111
GO:0031347	regulation of defense response	1/50	36/2090	0.58488	0.73221	0.720464	ANXA1	1	0.232933	1.16111
GO:0031589	cell-substrate adhesion	1/50	36/2090	0.58488	0.73221	0.720464	VCL	1	0.232933	1.16111
GO:0045785	positive regulation of cell adhesion	1/50	36/2090	0.58488	0.73221	0.720464	ANXA1	1	0.232933	1.16111
GO:0048638	regulation of developmental growth	1/50	36/2090	0.58488	0.73221	0.720464	SEMA3D	1	0.232933	1.16111
GO:0050867	positive regulation of cell activation	1/50	36/2090	0.58488	0.73221	0.720464	ANXA1	1	0.232933	1.16111
GO:0060348	bone development	1/50	36/2090	0.58488	0.73221	0.720464	KIT	1	0.232933	1.16111
GO:1901652	response to peptide	1/50	36/2090	0.58488	0.73221	0.720464	ANXA1	1	0.232933	1.16111
GO:0019725	cellular homeostasis	2/50	81/2090	0.585171	0.73221	0.720464	SLC11A1/ADCYAP1	2	0.232717	1.0321
GO:0051093	negative regulation of developmental process	2/50	81/2090	0.585171	0.73221	0.720464	ANXA1/SEMA3D	2	0.232717	1.0321
GO:0018130	heterocycle biosynthetic process	11/50	470/2090	0.589425	0.736041	0.724233	THRB/ESR1/MYSM1/DNTT/RPRD1A/SLC11A1/TENM2/JUN/NR2F2/ADCYAP1/KIT	11	0.229571	0.978298
GO:0071310	cellular response to organic substance	5/50	214/2090	0.592874	0.736041	0.724233	THRB/ESR1/ANXA1/EGFR/KIT	5	0.227037	0.976636
GO:0000375	RNA splicing, via transesterification reactions	1/50	37/2090	0.594985	0.736041	0.724233	NCBP1	1	0.225494	1.12973
GO:0000377	RNA splicing, via transesterification reactions with bulged adenosine as nucleophile	1/50	37/2090	0.594985	0.736041	0.724233	NCBP1	1	0.225494	1.12973
GO:0000398	mRNA splicing, via spliceosome	1/50	37/2090	0.594985	0.736041	0.724233	NCBP1	1	0.225494	1.12973
GO:0006470	protein dephosphorylation	1/50	37/2090	0.594985	0.736041	0.724233	RPRD1A	1	0.225494	1.12973
GO:0007346	regulation of mitotic cell cycle	1/50	37/2090	0.594985	0.736041	0.724233	ANXA1	1	0.225494	1.12973
GO:0009952	anterior/posterior pattern specification	1/50	37/2090	0.594985	0.736041	0.724233	NR2F2	1	0.225494	1.12973
GO:0045786	negative regulation of cell cycle	1/50	37/2090	0.594985	0.736041	0.724233	NR2F2	1	0.225494	1.12973
GO:0019438	aromatic compound biosynthetic process	11/50	473/2090	0.598936	0.739995	0.728124	THRB/ESR1/MYSM1/DNTT/RPRD1A/SLC11A1/TENM2/JUN/NR2F2/ADCYAP1/KIT	11	0.22262	0.972093
GO:0007610	behavior	1/50	38/2090	0.604849	0.743555	0.731627	EGFR	1	0.218353	1.1
GO:0010498	proteasomal protein catabolic process	1/50	38/2090	0.604849	0.743555	0.731627	PSMD1	1	0.218353	1.1
GO:0032259	methylation	1/50	38/2090	0.604849	0.743555	0.731627	CARNMT1	1	0.218353	1.1
GO:0048732	gland development	1/50	38/2090	0.604849	0.743555	0.731627	ANXA1	1	0.218353	1.1
GO:0010941	regulation of cell death	3/50	129/2090	0.606149	0.743824	0.731892	ANXA1/SGMS1/KIT	3	0.217421	0.972093
GO:0042221	response to chemical	9/50	390/2090	0.606585	0.743824	0.731892	THRB/ESR1/ANXA1/EGFR/SEMA3D/GLRX/SLC11A1/TENM2/KIT	9	0.217109	0.964615
GO:0002376	immune system process	5/50	218/2090	0.610096	0.747197	0.73521	YES1/ANXA1/SLC11A1/PRKAR1A/KIT	5	0.214602	0.958716
GO:0006338	chromatin remodeling	1/50	39/2090	0.614477	0.749754	0.737727	MYSM1	1	0.211494	1.07179
GO:0006874	cellular calcium ion homeostasis	1/50	39/2090	0.614477	0.749754	0.737727	ADCYAP1	1	0.211494	1.07179
GO:0050673	epithelial cell proliferation	1/50	39/2090	0.614477	0.749754	0.737727	NR2F2	1	0.211494	1.07179
GO:0035556	intracellular signal transduction	5/50	221/2090	0.622754	0.753722	0.741631	GARNL3/TENM2/JUN/ADCYAP1/KIT	5	0.205683	0.945701
GO:0009101	glycoprotein biosynthetic process	1/50	40/2090	0.623876	0.753722	0.741631	HS2ST1	1	0.204902	1.045
GO:0010975	regulation of neuron projection development	1/50	40/2090	0.623876	0.753722	0.741631	SEMA3D	1	0.204902	1.045
GO:0042742	defense response to bacterium	1/50	40/2090	0.623876	0.753722	0.741631	SLC11A1	1	0.204902	1.045
GO:0048762	mesenchymal cell differentiation	1/50	40/2090	0.623876	0.753722	0.741631	SEMA3D	1	0.204902	1.045
GO:0051960	regulation of nervous system development	1/50	40/2090	0.623876	0.753722	0.741631	SEMA3D	1	0.204902	1.045
GO:0055074	calcium ion homeostasis	1/50	40/2090	0.623876	0.753722	0.741631	ADCYAP1	1	0.204902	1.045
GO:1901987	regulation of cell cycle phase transition	1/50	40/2090	0.623876	0.753722	0.741631	ANXA1	1	0.204902	1.045
GO:0071363	cellular response to growth factor stimulus	2/50	87/2090	0.624866	0.753989	0.741894	ANXA1/EGFR	2	0.204213	0.96092
GO:0007167	enzyme linked receptor protein signaling pathway	3/50	133/2090	0.627398	0.755188	0.743073	YES1/EGFR/KIT	3	0.202457	0.942857
GO:0051240	positive regulation of multicellular organismal process	3/50	133/2090	0.627398	0.755188	0.743073	ANXA1/SLC11A1/KIT	3	0.202457	0.942857
GO:0010033	response to organic substance	6/50	267/2090	0.631087	0.756975	0.744832	THRB/ESR1/ANXA1/EGFR/SLC11A1/KIT	6	0.19991	0.939326
GO:0043069	negative regulation of programmed cell death	2/50	88/2090	0.631198	0.756975	0.744832	SGMS1/KIT	2	0.199834	0.95
GO:0070925	organelle assembly	2/50	88/2090	0.631198	0.756975	0.744832	MAPRE2/PRKAR1A	2	0.199834	0.95
GO:0032270	positive regulation of cellular protein metabolic process	3/50	134/2090	0.632592	0.75772	0.745565	SLC11A1/ADCYAP1/KIT	3	0.198876	0.935821
GO:0070848	response to growth factor	2/50	89/2090	0.63745	0.761631	0.749413	ANXA1/EGFR	2	0.195554	0.939326
GO:1902531	regulation of intracellular signal transduction	3/50	135/2090	0.637738	0.761631	0.749413	GARNL3/ADCYAP1/KIT	3	0.195358	0.928889
GO:0006066	alcohol metabolic process	1/50	42/2090	0.642004	0.761631	0.749413	ITPK1	1	0.192462	0.995238
GO:0009150	purine ribonucleotide metabolic process	1/50	42/2090	0.642004	0.761631	0.749413	RAN	1	0.192462	0.995238
GO:0030099	myeloid cell differentiation	1/50	42/2090	0.642004	0.761631	0.749413	KIT	1	0.192462	0.995238
GO:0032535	regulation of cellular component size	1/50	42/2090	0.642004	0.761631	0.749413	SEMA3D	1	0.192462	0.995238
GO:1903827	regulation of cellular protein localization	1/50	42/2090	0.642004	0.761631	0.749413	RAN	1	0.192462	0.995238
GO:0016192	vesicle-mediated transport	3/50	136/2090	0.642835	0.761631	0.749413	ANXA1/SLC11A1/KIT	3	0.1919	0.922059
GO:0051173	positive regulation of nitrogen compound metabolic process	7/50	314/2090	0.642878	0.761631	0.749413	THRB/MYSM1/SLC11A1/NCBP1/NR2F2/ADCYAP1/KIT	7	0.191871	0.931847
GO:0002520	immune system development	2/50	90/2090	0.643621	0.761631	0.749413	ANXA1/KIT	2	0.19137	0.928889
GO:0009887	animal organ morphogenesis	3/50	137/2090	0.647884	0.763698	0.751447	NPY2R/HS2ST1/ACHE	3	0.188503	0.915328
GO:1901362	organic cyclic compound biosynthetic process	11/50	489/2090	0.648097	0.763698	0.751447	THRB/ESR1/MYSM1/DNTT/RPRD1A/SLC11A1/TENM2/JUN/NR2F2/ADCYAP1/KIT	11	0.18836	0.940286
GO:0001501	skeletal system development	2/50	91/2090	0.649712	0.763698	0.751447	HAPLN1/KIT	2	0.187279	0.918681
GO:0010629	negative regulation of gene expression	2/50	91/2090	0.649712	0.763698	0.751447	SLC11A1/NCBP1	2	0.187279	0.918681
GO:0010638	positive regulation of organelle organization	1/50	43/2090	0.650744	0.763698	0.751447	ANXA1	1	0.18659	0.972093
GO:0044772	mitotic cell cycle phase transition	1/50	43/2090	0.650744	0.763698	0.751447	ANXA1	1	0.18659	0.972093
GO:0048513	animal organ development	8/50	360/2090	0.650817	0.763698	0.751447	NPY2R/ANXA1/HS2ST1/SEMA3D/NR2F2/PRKAR1A/KIT/ACHE	8	0.186541	0.928889
GO:0007417	central nervous system development	2/50	92/2090	0.655722	0.766702	0.754403	HAPLN1/NR2F2	2	0.18328	0.908696
GO:0033043	regulation of organelle organization	2/50	92/2090	0.655722	0.766702	0.754403	ANXA1/MAPRE2	2	0.18328	0.908696
GO:0051130	positive regulation of cellular component organization	2/50	92/2090	0.655722	0.766702	0.754403	ANXA1/TENM2	2	0.18328	0.908696
GO:0009100	glycoprotein metabolic process	1/50	44/2090	0.659275	0.768261	0.755937	HS2ST1	1	0.180933	0.95
GO:0071345	cellular response to cytokine stimulus	1/50	44/2090	0.659275	0.768261	0.755937	KIT	1	0.180933	0.95
GO:0048584	positive regulation of response to stimulus	4/50	185/2090	0.659404	0.768261	0.755937	ANXA1/SLC11A1/ADCYAP1/KIT	4	0.180848	0.903784
GO:0032269	negative regulation of cellular protein metabolic process	2/50	94/2090	0.667503	0.771853	0.759471	NR2F2/PRKAR1A	2	0.175546	0.889362
GO:0051301	cell division	2/50	94/2090	0.667503	0.771853	0.759471	SMC2/MAPRE2	2	0.175546	0.889362
GO:0034613	cellular protein localization	3/50	141/2090	0.667594	0.771853	0.759471	VCL/MAPRE2/RAN	3	0.175488	0.889362
GO:0051247	positive regulation of protein metabolic process	3/50	141/2090	0.667594	0.771853	0.759471	SLC11A1/ADCYAP1/KIT	3	0.175488	0.889362
GO:0009259	ribonucleotide metabolic process	1/50	45/2090	0.667602	0.771853	0.759471	RAN	1	0.175483	0.928889
GO:0090066	regulation of anatomical structure size	1/50	45/2090	0.667602	0.771853	0.759471	SEMA3D	1	0.175483	0.928889
GO:1901575	organic substance catabolic process	4/50	187/2090	0.667995	0.771853	0.759471	PSMD1/SLC11A1/NCBP1/ACHE	4	0.175227	0.894118
GO:0010605	negative regulation of macromolecule metabolic process	6/50	278/2090	0.671856	0.774306	0.761885	THRB/SLC11A1/NCBP1/TENM2/NR2F2/PRKAR1A	6	0.172724	0.902158
GO:0070727	cellular macromolecule localization	3/50	142/2090	0.672399	0.774306	0.761885	VCL/MAPRE2/RAN	3	0.172373	0.883099
GO:0044087	regulation of cellular component biogenesis	2/50	95/2090	0.673275	0.774306	0.761885	VCL/TENM2	2	0.171807	0.88
GO:0060548	negative regulation of cell death	2/50	95/2090	0.673275	0.774306	0.761885	SGMS1/KIT	2	0.171807	0.88
GO:0090596	sensory organ morphogenesis	1/50	46/2090	0.675729	0.776218	0.763766	ACHE	1	0.170228	0.908696
GO:0006281	DNA repair	2/50	96/2090	0.678968	0.779026	0.766529	DNTT/XPA	2	0.168151	0.870833
GO:0019693	ribose phosphate metabolic process	1/50	47/2090	0.683661	0.780901	0.768374	RAN	1	0.165159	0.889362
GO:0045165	cell fate commitment	1/50	47/2090	0.683661	0.780901	0.768374	NR2F2	1	0.165159	0.889362
GO:0060070	canonical Wnt signaling pathway	1/50	47/2090	0.683661	0.780901	0.768374	FZD10	1	0.165159	0.889362
GO:0006412	translation	2/50	97/2090	0.684582	0.780901	0.768374	EIF3E/NCBP1	2	0.164575	0.861856
GO:0045597	positive regulation of cell differentiation	2/50	97/2090	0.684582	0.780901	0.768374	ANXA1/KIT	2	0.164575	0.861856
GO:0070887	cellular response to chemical stimulus	6/50	283/2090	0.689478	0.785031	0.772437	THRB/ESR1/ANXA1/EGFR/GLRX/KIT	6	0.161479	0.886219
GO:0043043	peptide biosynthetic process	2/50	98/2090	0.690118	0.785031	0.772437	EIF3E/NCBP1	2	0.161077	0.853061
GO:0051146	striated muscle cell differentiation	1/50	48/2090	0.691403	0.785031	0.772437	PRKAR1A	1	0.160269	0.870833
GO:0060485	mesenchyme development	1/50	48/2090	0.691403	0.785031	0.772437	SEMA3D	1	0.160269	0.870833
GO:0044281	small molecule metabolic process	4/50	193/2090	0.692914	0.785837	0.773231	ITPK1/ANXA1/CARNMT1/RAN	4	0.15932	0.866321
GO:0008284	positive regulation of cell population proliferation	2/50	99/2090	0.695576	0.787036	0.77441	ANXA1/KIT	2	0.157655	0.844444
GO:0051248	negative regulation of protein metabolic process	2/50	99/2090	0.695576	0.787036	0.77441	NR2F2/PRKAR1A	2	0.157655	0.844444
GO:0051172	negative regulation of nitrogen compound metabolic process	5/50	240/2090	0.697357	0.788142	0.775499	THRB/SLC11A1/TENM2/NR2F2/PRKAR1A	5	0.156545	0.870833
GO:0034329	cell junction assembly	1/50	49/2090	0.698959	0.789044	0.776386	VCL	1	0.155548	0.853061
GO:0000003	reproduction	2/50	100/2090	0.700957	0.789482	0.776817	NR2F2/KIT	2	0.154309	0.836
GO:0022414	reproductive process	2/50	100/2090	0.700957	0.789482	0.776817	NR2F2/KIT	2	0.154309	0.836
GO:0019752	carboxylic acid metabolic process	2/50	101/2090	0.706261	0.790997	0.778309	ANXA1/CARNMT1	2	0.151035	0.827723
GO:0043436	oxoacid metabolic process	2/50	101/2090	0.706261	0.790997	0.778309	ANXA1/CARNMT1	2	0.151035	0.827723
GO:0006163	purine nucleotide metabolic process	1/50	50/2090	0.706334	0.790997	0.778309	RAN	1	0.15099	0.836
GO:0006417	regulation of translation	1/50	50/2090	0.706334	0.790997	0.778309	NCBP1	1	0.15099	0.836
GO:0007276	gamete generation	1/50	50/2090	0.706334	0.790997	0.778309	KIT	1	0.15099	0.836
GO:0006508	proteolysis	3/50	150/2090	0.70908	0.793167	0.780444	PLAU/MYSM1/PSMD1	3	0.149305	0.836
GO:0006082	organic acid metabolic process	2/50	102/2090	0.711489	0.794956	0.782203	ANXA1/CARNMT1	2	0.147832	0.819608
GO:0007166	cell surface receptor signaling pathway	6/50	291/2090	0.716439	0.798781	0.785967	YES1/FZD10/ANXA1/EGFR/SEMA3D/KIT	6	0.144821	0.861856
GO:0044248	cellular catabolic process	4/50	199/2090	0.716541	0.798781	0.785967	PSMD1/SLC11A1/NCBP1/ACHE	4	0.144759	0.840201
GO:0006511	ubiquitin-dependent protein catabolic process	1/50	52/2090	0.720557	0.800528	0.787686	PSMD1	1	0.142332	0.803846
GO:0043010	camera-type eye development	1/50	52/2090	0.720557	0.800528	0.787686	ACHE	1	0.142332	0.803846
GO:0044089	positive regulation of cellular component biogenesis	1/50	52/2090	0.720557	0.800528	0.787686	TENM2	1	0.142332	0.803846
GO:0009892	negative regulation of metabolic process	6/50	293/2090	0.722938	0.802265	0.789395	THRB/SLC11A1/NCBP1/TENM2/NR2F2/PRKAR1A	6	0.140899	0.855973
GO:0048878	chemical homeostasis	2/50	105/2090	0.726721	0.803594	0.790703	SLC11A1/ADCYAP1	2	0.138632	0.79619
GO:0008380	RNA splicing	1/50	53/2090	0.727412	0.803594	0.790703	NCBP1	1	0.138219	0.788679
GO:0009617	response to bacterium	1/50	53/2090	0.727412	0.803594	0.790703	SLC11A1	1	0.138219	0.788679
GO:0072521	purine-containing compound metabolic process	1/50	53/2090	0.727412	0.803594	0.790703	RAN	1	0.138219	0.788679
GO:0006396	RNA processing	2/50	106/2090	0.73165	0.805126	0.792211	RPRD1A/NCBP1	2	0.135697	0.788679
GO:0007420	brain development	1/50	54/2090	0.734103	0.805126	0.792211	NR2F2	1	0.134243	0.774074
GO:0019941	modification-dependent protein catabolic process	1/50	54/2090	0.734103	0.805126	0.792211	PSMD1	1	0.134243	0.774074
GO:0031329	regulation of cellular catabolic process	1/50	54/2090	0.734103	0.805126	0.792211	SLC11A1	1	0.134243	0.774074
GO:0032787	monocarboxylic acid metabolic process	1/50	54/2090	0.734103	0.805126	0.792211	ANXA1	1	0.134243	0.774074
GO:0043632	modification-dependent macromolecule catabolic process	1/50	54/2090	0.734103	0.805126	0.792211	PSMD1	1	0.134243	0.774074
GO:2000113	negative regulation of cellular macromolecule biosynthetic process	3/50	156/2090	0.734544	0.805126	0.792211	THRB/TENM2/NR2F2	3	0.133982	0.803846
GO:0010558	negative regulation of macromolecule biosynthetic process	3/50	157/2090	0.738619	0.808689	0.795717	THRB/TENM2/NR2F2	3	0.131579	0.798726
GO:0016570	histone modification	1/50	55/2090	0.740633	0.80999	0.796997	MYSM1	1	0.130397	0.76
GO:0031324	negative regulation of cellular metabolic process	5/50	254/2090	0.74579	0.814722	0.801652	THRB/SLC11A1/TENM2/NR2F2/PRKAR1A	5	0.127383	0.822835
GO:0001525	angiogenesis	1/50	56/2090	0.747006	0.815021	0.801947	ANXA1	1	0.126676	0.746429
GO:0031327	negative regulation of cellular biosynthetic process	3/50	160/2090	0.750559	0.815021	0.801947	THRB/TENM2/NR2F2	3	0.124615	0.78375
GO:0003002	regionalization	1/50	57/2090	0.753225	0.815021	0.801947	NR2F2	1	0.123075	0.733333
GO:0034248	regulation of cellular amide metabolic process	1/50	57/2090	0.753225	0.815021	0.801947	NCBP1	1	0.123075	0.733333
GO:0044770	cell cycle phase transition	1/50	57/2090	0.753225	0.815021	0.801947	ANXA1	1	0.123075	0.733333
GO:0051129	negative regulation of cellular component organization	1/50	57/2090	0.753225	0.815021	0.801947	SEMA3D	1	0.123075	0.733333
GO:0051493	regulation of cytoskeleton organization	1/50	57/2090	0.753225	0.815021	0.801947	MAPRE2	1	0.123075	0.733333
GO:0061024	membrane organization	1/50	57/2090	0.753225	0.815021	0.801947	ANXA1	1	0.123075	0.733333
GO:0006915	apoptotic process	3/50	161/2090	0.754445	0.815021	0.801947	ANXA1/SGMS1/SH3GLB1	3	0.122373	0.778882
GO:0009890	negative regulation of biosynthetic process	3/50	161/2090	0.754445	0.815021	0.801947	THRB/TENM2/NR2F2	3	0.122373	0.778882
GO:0097435	supramolecular fiber organization	2/50	111/2090	0.755203	0.815021	0.801947	PHACTR1/PRKAR1A	2	0.121936	0.753153
GO:0007015	actin filament organization	1/50	58/2090	0.759294	0.818536	0.805405	PHACTR1	1	0.11959	0.72069
GO:0032504	multicellular organism reproduction	1/50	60/2090	0.770997	0.829329	0.816025	KIT	1	0.112947	0.696667
GO:0048609	multicellular organismal reproductive process	1/50	60/2090	0.770997	0.829329	0.816025	KIT	1	0.112947	0.696667
GO:0006950	response to stress	7/50	357/2090	0.776272	0.832657	0.8193	YES1/DNTT/ANXA1/XPA/SGMS1/SLC11A1/KIT	7	0.109986	0.819608
GO:0009117	nucleotide metabolic process	1/50	61/2090	0.776637	0.832657	0.8193	RAN	1	0.109782	0.685246
GO:0051603	proteolysis involved in cellular protein catabolic process	1/50	61/2090	0.776637	0.832657	0.8193	PSMD1	1	0.109782	0.685246
GO:0001654	eye development	1/50	62/2090	0.782142	0.835818	0.82241	ACHE	1	0.106715	0.674194
GO:0060341	regulation of cellular localization	1/50	62/2090	0.782142	0.835818	0.82241	RAN	1	0.106715	0.674194
GO:0150063	visual system development	1/50	62/2090	0.782142	0.835818	0.82241	ACHE	1	0.106715	0.674194
GO:0048880	sensory system development	1/50	63/2090	0.787513	0.839729	0.826258	ACHE	1	0.103742	0.663492
GO:1901615	organic hydroxy compound metabolic process	1/50	63/2090	0.787513	0.839729	0.826258	ITPK1	1	0.103742	0.663492
GO:0006753	nucleoside phosphate metabolic process	1/50	64/2090	0.792754	0.842163	0.828654	RAN	1	0.100861	0.653125
GO:0010564	regulation of cell cycle process	1/50	64/2090	0.792754	0.842163	0.828654	ANXA1	1	0.100861	0.653125
GO:0044257	cellular protein catabolic process	1/50	64/2090	0.792754	0.842163	0.828654	PSMD1	1	0.100861	0.653125
GO:0042981	regulation of apoptotic process	2/50	120/2090	0.79323	0.842163	0.828654	ANXA1/SGMS1	2	0.100601	0.696667
GO:0006325	chromatin organization	1/50	65/2090	0.797869	0.844347	0.830802	MYSM1	1	0.0980684	0.643077
GO:0006886	intracellular protein transport	1/50	65/2090	0.797869	0.844347	0.830802	RAN	1	0.0980684	0.643077
GO:0060322	head development	1/50	65/2090	0.797869	0.844347	0.830802	NR2F2	1	0.0980684	0.643077
GO:0003008	system process	3/50	175/2090	0.804019	0.849048	0.835428	RHO/EGFR/KIT	3	0.0947336	0.716571
GO:1901566	organonitrogen compound biosynthetic process	4/50	225/2090	0.804043	0.849048	0.835428	EIF3E/SGMS1/HS2ST1/NCBP1	4	0.0947209	0.743111
GO:0007267	cell-cell signaling	3/50	177/2090	0.810392	0.854833	0.84112	FZD10/ANXA1/ADCYAP1	3	0.0913049	0.708475
GO:0000226	microtubule cytoskeleton organization	1/50	68/2090	0.812482	0.856117	0.842383	MAPRE2	1	0.0901862	0.614706
GO:0034330	cell junction organization	1/50	69/2090	0.817119	0.858394	0.844624	VCL	1	0.0877147	0.605797
GO:0055086	nucleobase-containing small molecule metabolic process	1/50	69/2090	0.817119	0.858394	0.844624	RAN	1	0.0877147	0.605797
GO:0009056	catabolic process	4/50	230/2090	0.818188	0.858394	0.844624	PSMD1/SLC11A1/NCBP1/ACHE	4	0.087147	0.726957
GO:0006996	organelle organization	8/50	422/2090	0.821555	0.858394	0.844624	MYSM1/ANXA1/SMC2/PHACTR1/MAPRE2/RAN/PRKAR1A/KIT	8	0.0853635	0.792417
GO:0007389	pattern specification process	1/50	70/2090	0.821644	0.858394	0.844624	NR2F2	1	0.0853165	0.597143
GO:0016055	Wnt signaling pathway	1/50	70/2090	0.821644	0.858394	0.844624	FZD10	1	0.0853165	0.597143
GO:0098662	inorganic cation transmembrane transport	1/50	70/2090	0.821644	0.858394	0.844624	SLC11A1	1	0.0853165	0.597143
GO:0198738	cell-cell signaling by wnt	1/50	70/2090	0.821644	0.858394	0.844624	FZD10	1	0.0853165	0.597143
GO:1901700	response to oxygen-containing compound	2/50	128/2090	0.822664	0.858547	0.844774	ANXA1/SLC11A1	2	0.0847773	0.653125
GO:0010243	response to organonitrogen compound	1/50	71/2090	0.826058	0.859362	0.845577	ANXA1	1	0.0829893	0.588732
GO:0044283	small molecule biosynthetic process	1/50	71/2090	0.826058	0.859362	0.845577	ANXA1	1	0.0829893	0.588732
GO:0006974	cellular response to DNA damage stimulus	2/50	129/2090	0.826074	0.859362	0.845577	DNTT/XPA	2	0.082981	0.648062
GO:0050793	regulation of developmental process	4/50	236/2090	0.834085	0.866777	0.852872	ANXA1/VCL/SEMA3D/KIT	4	0.0787898	0.708475
GO:0048568	embryonic organ development	1/50	74/2090	0.83867	0.870192	0.856233	KIT	1	0.076409	0.564865
GO:0006259	DNA metabolic process	2/50	133/2090	0.839145	0.870192	0.856233	DNTT/XPA	2	0.0761628	0.628571
GO:0009967	positive regulation of signal transduction	2/50	134/2090	0.842275	0.871086	0.857112	ADCYAP1/KIT	2	0.0745461	0.623881
GO:0065003	protein-containing complex assembly	3/50	188/2090	0.842479	0.871086	0.857112	EIF3E/RHO/NCBP1	3	0.0744412	0.667021
GO:0030001	metal ion transport	1/50	75/2090	0.842671	0.871086	0.857112	SLC11A1	1	0.0743419	0.557333
GO:0048585	negative regulation of response to stimulus	2/50	135/2090	0.845351	0.871448	0.857469	ANXA1/SEMA3D	2	0.0729631	0.619259
GO:0006810	transport	8/50	434/2090	0.846139	0.871448	0.857469	FYTTD1/ANXA1/TMEM167A/RAN/SLC11A1/NCBP1/ADCYAP1/KIT	8	0.0725581	0.770507
GO:0098660	inorganic ion transmembrane transport	1/50	76/2090	0.846575	0.871448	0.857469	SLC11A1	1	0.0723345	0.55
GO:1901137	carbohydrate derivative biosynthetic process	1/50	76/2090	0.846575	0.871448	0.857469	HS2ST1	1	0.0723345	0.55
GO:0051094	positive regulation of developmental process	2/50	136/2090	0.848373	0.872384	0.858389	ANXA1/KIT	2	0.071413	0.614706
GO:0034622	cellular protein-containing complex assembly	2/50	138/2090	0.854262	0.877519	0.863443	EIF3E/NCBP1	2	0.0684089	0.605797
GO:0007017	microtubule-based process	1/50	79/2090	0.857726	0.878352	0.864261	MAPRE2	1	0.0666514	0.529114
GO:1901698	response to nitrogen compound	1/50	79/2090	0.857726	0.878352	0.864261	ANXA1	1	0.0666514	0.529114
GO:0048583	regulation of response to stimulus	6/50	345/2090	0.857758	0.878352	0.864261	GARNL3/ANXA1/SEMA3D/SLC11A1/ADCYAP1/KIT	6	0.0666351	0.726957
GO:0048523	negative regulation of cellular process	9/50	488/2090	0.860021	0.879751	0.865638	THRB/ANXA1/SGMS1/SEMA3D/SLC11A1/TENM2/NR2F2/PRKAR1A/KIT	9	0.0654909	0.770902
GO:0098655	cation transmembrane transport	1/50	80/2090	0.861263	0.880104	0.865985	SLC11A1	1	0.064864	0.5225
GO:0030163	protein catabolic process	1/50	82/2090	0.868082	0.886148	0.871933	PSMD1	1	0.0614395	0.509756
GO:0051234	establishment of localization	8/50	450/2090	0.874853	0.892132	0.877821	FYTTD1/ANXA1/TMEM167A/RAN/SLC11A1/NCBP1/ADCYAP1/KIT	8	0.0580649	0.743111
GO:0006811	ion transport	2/50	146/2090	0.875833	0.892204	0.877892	ANXA1/SLC11A1	2	0.0575785	0.572603
GO:0007423	sensory organ development	1/50	85/2090	0.877697	0.89225	0.877937	ACHE	1	0.0566552	0.491765
GO:1901701	cellular response to oxygen-containing compound	1/50	85/2090	0.877697	0.89225	0.877937	ANXA1	1	0.0566552	0.491765
GO:1905114	cell surface receptor signaling pathway involved in cell-cell signaling	1/50	86/2090	0.880747	0.894423	0.880075	FZD10	1	0.0551487	0.486047
GO:0043066	negative regulation of apoptotic process	1/50	87/2090	0.883723	0.896517	0.882135	SGMS1	1	0.053684	0.48046
GO:0043933	protein-containing complex subunit organization	3/50	206/2090	0.885127	0.897014	0.882625	EIF3E/RHO/NCBP1	3	0.0529942	0.608738
GO:0010647	positive regulation of cell communication	2/50	152/2090	0.890083	0.901106	0.886651	ADCYAP1/KIT	2	0.0505694	0.55
GO:0065008	regulation of biological quality	6/50	364/2090	0.891712	0.901824	0.887357	ANXA1/SEMA3D/SLC11A1/ADCYAP1/KIT/ACHE	6	0.0497755	0.689011
GO:0023056	positive regulation of signaling	2/50	155/2090	0.896639	0.905853	0.891321	ADCYAP1/KIT	2	0.0473825	0.539355
GO:0070647	protein modification by small protein conjugation or removal	1/50	92/2090	0.897542	0.905853	0.891321	MYSM1	1	0.0469452	0.454348
GO:0033554	cellular response to stress	3/50	220/2090	0.911024	0.918514	0.90378	DNTT/ANXA1/XPA	3	0.0404703	0.57
GO:0006812	cation transport	1/50	102/2090	0.920525	0.927141	0.912268	SLC11A1	1	0.0359643	0.409804
GO:0080134	regulation of response to stress	1/50	103/2090	0.922524	0.928201	0.913311	ANXA1	1	0.0350222	0.405825
GO:1901565	organonitrogen compound catabolic process	1/50	109/2090	0.933523	0.938305	0.923253	PSMD1	1	0.029875	0.383486
GO:0034220	ion transmembrane transport	1/50	111/2090	0.936837	0.939774	0.924699	SLC11A1	1	0.0283359	0.376577
GO:0010646	regulation of cell communication	4/50	294/2090	0.9369	0.939774	0.924699	GARNL3/ANXA1/ADCYAP1/KIT	4	0.0283065	0.568707
GO:0023051	regulation of signaling	4/50	298/2090	0.94127	0.943193	0.928063	GARNL3/ANXA1/ADCYAP1/KIT	4	0.0262856	0.561074
GO:0009966	regulation of signal transduction	3/50	264/2090	0.962099	0.96308	0.947631	GARNL3/ADCYAP1/KIT	3	0.0167804	0.475
GO:0055085	transmembrane transport	1/50	140/2090	0.970089	0.970089	0.954527	SLC11A1	1	0.0131886	0.298571

## Sheet: GO-CC-result
Column A: Term ID. Column B: Description, the description of the term. Column C: GeneRatio, the number of genes enriched in certain term / the number of input genes. Column D: BgRatio, the number of genes within certain term / the number of background genes. Column E: pvalue, the pvalue of certain enriched term. Column F: p.adjust, the adjusted pvalue. Column G: qvalue, the qvalue of certain enri…
ID	Description	GeneRatio	BgRatio	pvalue	p.adjust	qvalue	geneID	Count	Enrichment.Score	Fold.Enrichment
GO:0000139	Golgi membrane	5/56	56/2158	0.0136787	0.621998	0.614274	SGMS1/EGFR/HS2ST1/SH3GLB1/TMEM167A	5	1.86395	3.44069
GO:0045202	synapse	8/56	129/2158	0.0163554	0.621998	0.614274	PHACTR1/VCL/ABHD17B/AMPH/HAPLN1/TENM2/PRKAR1A/ACHE	8	1.78634	2.38981
GO:0012505	endomembrane system	17/56	398/2158	0.0197986	0.621998	0.614274	P4HA1/YES1/ANXA1/PIP5K1B/MINPP1/SGMS1/EGFR/HS2ST1/SH3GLB1/TMEM167A/ABHD17B/AMPH/RAN/SLC11A1/TENM2/PRKAR1A/NOC4L	17	1.70337	1.646
GO:0030054	cell junction	10/56	191/2158	0.0223977	0.621998	0.614274	PHACTR1/VCL/ABHD17B/AMPH/TNS1/HAPLN1/TENM2/PRKAR1A/KIT/ACHE	10	1.6498	2.01758
GO:0005911	cell-cell junction	4/56	46/2158	0.0295719	0.621998	0.614274	VCL/TNS1/TENM2/KIT	4	1.52912	3.35093
GO:0005635	nuclear envelope	4/56	47/2158	0.0317127	0.621998	0.614274	EGFR/RAN/SLC11A1/NOC4L	4	1.49877	3.27964
GO:0031514	motile cilium	2/56	12/2158	0.0369541	0.621998	0.614274	ANXA1/PRKAR1A	2	1.43234	6.42262
GO:0098588	bounding membrane of organelle	9/56	180/2158	0.0391144	0.621998	0.614274	ANXA1/SGMS1/EGFR/HS2ST1/SH3GLB1/TMEM167A/ABHD17B/AMPH/SLC11A1	9	1.40766	1.92679
GO:0005768	endosome	6/56	99/2158	0.0405514	0.621998	0.614274	ANXA1/EGFR/ABHD17B/RAN/SLC11A1/PRKAR1A	6	1.39199	2.3355
GO:0005788	endoplasmic reticulum lumen	2/56	14/2158	0.0492967	0.621998	0.614274	P4HA1/MINPP1	2	1.30718	5.5051
GO:0005794	Golgi apparatus	7/56	131/2158	0.049667	0.621998	0.614274	YES1/SGMS1/EGFR/HS2ST1/SH3GLB1/TMEM167A/TENM2	7	1.30393	2.05916
GO:0005929	cilium	4/56	55/2158	0.0520892	0.621998	0.614274	NPY2R/ANXA1/RHO/PRKAR1A	4	1.28325	2.8026
GO:0005912	adherens junction	2/56	16/2158	0.0629028	0.621998	0.614274	VCL/TNS1	2	1.20133	4.81696
GO:0010008	endosome membrane	4/56	59/2158	0.0644461	0.621998	0.614274	ANXA1/EGFR/ABHD17B/SLC11A1	4	1.1908	2.61259
GO:0043197	dendritic spine	2/56	17/2158	0.0701302	0.621998	0.614274	ABHD17B/TENM2	2	1.15409	4.53361
GO:0044309	neuron spine	2/56	17/2158	0.0701302	0.621998	0.614274	ABHD17B/TENM2	2	1.15409	4.53361
GO:0097730	non-motile cilium	2/56	17/2158	0.0701302	0.621998	0.614274	NPY2R/RHO	2	1.15409	4.53361
GO:0031967	organelle envelope	6/56	116/2158	0.0766857	0.621998	0.614274	VCL/EGFR/SH3GLB1/RAN/SLC11A1/NOC4L	6	1.11529	1.99323
GO:0031975	envelope	6/56	116/2158	0.0766857	0.621998	0.614274	VCL/EGFR/SH3GLB1/RAN/SLC11A1/NOC4L	6	1.11529	1.99323
GO:0030659	cytoplasmic vesicle membrane	5/56	93/2158	0.0904098	0.621998	0.614274	ANXA1/EGFR/ABHD17B/AMPH/SLC11A1	5	1.04378	2.07181
GO:0005581	collagen trimer	2/56	20/2158	0.0932905	0.621998	0.614274	COL12A1/COLEC12	2	1.03016	3.85357
GO:0070161	anchoring junction	4/56	67/2158	0.0933579	0.621998	0.614274	VCL/TNS1/TENM2/KIT	4	1.02985	2.30064
GO:0005886	plasma membrane	17/56	480/2158	0.096793	0.621998	0.614274	NPY2R/YES1/FZD10/ANXA1/PIP5K1B/VCL/RHO/SGMS1/EGFR/SEMA3D/ABHD17B/SLC11A1/TENM2/PRKAR1A/KIT/ACHE/GPRIN2	17	1.01416	1.36481
GO:0012506	vesicle membrane	5/56	95/2158	0.0969722	0.621998	0.614274	ANXA1/EGFR/ABHD17B/AMPH/SLC11A1	5	1.01335	2.0282
GO:0098552	side of membrane	3/56	44/2158	0.103863	0.621998	0.614274	YES1/ANXA1/KIT	3	0.983538	2.62744
GO:0031090	organelle membrane	12/56	318/2158	0.11046	0.621998	0.614274	ANXA1/VCL/RHO/SGMS1/EGFR/HS2ST1/SH3GLB1/TMEM167A/ABHD17B/AMPH/SLC11A1/NOC4L	12	0.956796	1.45418
GO:0005815	microtubule organizing center	4/56	72/2158	0.114105	0.621998	0.614274	YES1/MAPRE2/RAN/PRKAR1A	4	0.942694	2.14087
GO:0009897	external side of plasma membrane	2/56	24/2158	0.127004	0.621998	0.614274	ANXA1/KIT	2	0.896182	3.21131
GO:0055037	recycling endosome	2/56	24/2158	0.127004	0.621998	0.614274	ABHD17B/RAN	2	0.896182	3.21131
GO:0019897	extrinsic component of plasma membrane	2/56	25/2158	0.135838	0.621998	0.614274	YES1/ANXA1	2	0.866977	3.08286
GO:0016021	integral component of membrane	16/56	476/2158	0.152033	0.621998	0.614274	NPY2R/FZD10/RHO/SGMS1/ODR4/TMEM251/EGFR/HS2ST1/TMEM167A/SEMA3D/COLEC12/SLC11A1/TENM2/NOC4L/KIT/KIAA1524	16	0.818061	1.29532
GO:0005770	late endosome	2/56	28/2158	0.163102	0.621998	0.614274	SLC11A1/PRKAR1A	2	0.78754	2.75255
GO:0140535	intracellular protein-containing complex	4/56	85/2158	0.176372	0.621998	0.614274	PSMD1/RPRD1A/NCBP1/PRKAR1A	4	0.75357	1.81345
GO:0031965	nuclear membrane	2/56	30/2158	0.181793	0.621998	0.614274	EGFR/NOC4L	2	0.740424	2.56905
GO:0120025	plasma membrane bounded cell projection	8/56	220/2158	0.205192	0.621998	0.614274	NPY2R/ANXA1/RHO/ABHD17B/AMPH/TENM2/PRKAR1A/ADCYAP1	8	0.68784	1.4013
GO:0009986	cell surface	3/56	61/2158	0.209126	0.621998	0.614274	ANXA1/TNS1/KIT	3	0.679593	1.8952
GO:0031410	cytoplasmic vesicle	7/56	190/2158	0.218093	0.621998	0.614274	ANXA1/EGFR/ABHD17B/AMPH/RAN/SLC11A1/PRKAR1A	7	0.661358	1.41974
GO:0097708	intracellular vesicle	7/56	190/2158	0.218093	0.621998	0.614274	ANXA1/EGFR/ABHD17B/AMPH/RAN/SLC11A1/PRKAR1A	7	0.661358	1.41974
GO:0005887	integral component of plasma membrane	5/56	126/2158	0.225872	0.621998	0.614274	RHO/SGMS1/SEMA3D/TENM2/KIT	5	0.646138	1.5292
GO:0061695	transferase complex, transferring phosphorus-containing groups	2/56	35/2158	0.229703	0.621998	0.614274	RPRD1A/PRKAR1A	2	0.638834	2.20204
GO:0045335	phagocytic vesicle	1/56	10/2158	0.231629	0.621998	0.614274	SLC11A1	1	0.635206	3.85357
GO:0019898	extrinsic component of membrane	2/56	36/2158	0.239413	0.621998	0.614274	YES1/ANXA1	2	0.620852	2.14087
GO:0042995	cell projection	8/56	231/2158	0.24495	0.621998	0.614274	NPY2R/ANXA1/RHO/ABHD17B/AMPH/TENM2/PRKAR1A/ADCYAP1	8	0.610922	1.33457
GO:0009925	basal plasma membrane	1/56	11/2158	0.251661	0.621998	0.614274	ANXA1	1	0.599183	3.50325
GO:0016323	basolateral plasma membrane	1/56	11/2158	0.251661	0.621998	0.614274	ANXA1	1	0.599183	3.50325
GO:0044306	neuron projection terminus	1/56	11/2158	0.251661	0.621998	0.614274	AMPH	1	0.599183	3.50325
GO:1905368	peptidase complex	1/56	11/2158	0.251661	0.621998	0.614274	PSMD1	1	0.599183	3.50325
GO:0031226	intrinsic component of plasma membrane	5/56	133/2158	0.260446	0.621998	0.614274	RHO/SGMS1/SEMA3D/TENM2/KIT	5	0.584282	1.44871
GO:0005771	multivesicular body	1/56	12/2158	0.27118	0.621998	0.614274	PRKAR1A	1	0.566742	3.21131
GO:0016591	RNA polymerase II, holoenzyme	1/56	12/2158	0.27118	0.621998	0.614274	RPRD1A	1	0.566742	3.21131
GO:0030864	cortical actin cytoskeleton	1/56	12/2158	0.27118	0.621998	0.614274	VCL	1	0.566742	3.21131
GO:0043296	apical junction complex	1/56	12/2158	0.27118	0.621998	0.614274	VCL	1	0.566742	3.21131
GO:0099568	cytoplasmic region	1/56	12/2158	0.27118	0.621998	0.614274	PRKAR1A	1	0.566742	3.21131
GO:1902911	protein kinase complex	1/56	12/2158	0.27118	0.621998	0.614274	PRKAR1A	1	0.566742	3.21131
GO:0031982	vesicle	7/56	207/2158	0.28719	0.621998	0.614274	ANXA1/EGFR/ABHD17B/AMPH/RAN/SLC11A1/PRKAR1A	7	0.541831	1.30314
GO:0099503	secretory vesicle	2/56	41/2158	0.288168	0.621998	0.614274	AMPH/SLC11A1	2	0.540355	1.87979
GO:0000428	DNA-directed RNA polymerase complex	1/56	13/2158	0.290199	0.621998	0.614274	RPRD1A	1	0.537304	2.96429
GO:0005814	centriole	1/56	13/2158	0.290199	0.621998	0.614274	RAN	1	0.537304	2.96429
GO:0030880	RNA polymerase complex	1/56	13/2158	0.290199	0.621998	0.614274	RPRD1A	1	0.537304	2.96429
GO:0031234	extrinsic component of cytoplasmic side of plasma membrane	1/56	13/2158	0.290199	0.621998	0.614274	YES1	1	0.537304	2.96429
GO:0055029	nuclear DNA-directed RNA polymerase complex	1/56	13/2158	0.290199	0.621998	0.614274	RPRD1A	1	0.537304	2.96429
GO:0030312	external encapsulating structure	3/56	73/2158	0.293709	0.621998	0.614274	COL12A1/COLEC12/HAPLN1	3	0.532083	1.58366
GO:0031012	extracellular matrix	3/56	73/2158	0.293709	0.621998	0.614274	COL12A1/COLEC12/HAPLN1	3	0.532083	1.58366
GO:0045211	postsynaptic membrane	2/56	43/2158	0.307637	0.621998	0.614274	ABHD17B/TENM2	2	0.511961	1.79236
GO:0043204	perikaryon	1/56	14/2158	0.30873	0.621998	0.614274	ADCYAP1	1	0.510421	2.75255
GO:0055038	recycling endosome membrane	1/56	14/2158	0.30873	0.621998	0.614274	ABHD17B	1	0.510421	2.75255
GO:0098862	cluster of actin-based cell projections	1/56	14/2158	0.30873	0.621998	0.614274	VCL	1	0.510421	2.75255
GO:0098590	plasma membrane region	4/56	109/2158	0.31268	0.621998	0.614274	ANXA1/ABHD17B/TENM2/PRKAR1A	4	0.5049	1.41415
GO:0036477	somatodendritic compartment	3/56	76/2158	0.315388	0.621998	0.614274	ABHD17B/TENM2/ADCYAP1	3	0.501154	1.52115
GO:0000323	lytic vacuole	2/56	44/2158	0.317341	0.621998	0.614274	ARSK/SLC11A1	2	0.498474	1.75162
GO:0005764	lysosome	2/56	44/2158	0.317341	0.621998	0.614274	ARSK/SLC11A1	2	0.498474	1.75162
GO:0005730	nucleolus	3/56	77/2158	0.322631	0.621998	0.614274	RAN/NOC4L/KIT	3	0.491294	1.50139
GO:0001725	stress fiber	1/56	15/2158	0.326785	0.621998	0.614274	VCL	1	0.485737	2.56905
GO:0001750	photoreceptor outer segment	1/56	15/2158	0.326785	0.621998	0.614274	RHO	1	0.485737	2.56905
GO:0008021	synaptic vesicle	1/56	15/2158	0.326785	0.621998	0.614274	AMPH	1	0.485737	2.56905
GO:0030658	transport vesicle membrane	1/56	15/2158	0.326785	0.621998	0.614274	AMPH	1	0.485737	2.56905
GO:0045178	basal part of cell	1/56	15/2158	0.326785	0.621998	0.614274	ANXA1	1	0.485737	2.56905
GO:0070062	extracellular exosome	1/56	15/2158	0.326785	0.621998	0.614274	ANXA1	1	0.485737	2.56905
GO:0097517	contractile actin filament bundle	1/56	15/2158	0.326785	0.621998	0.614274	VCL	1	0.485737	2.56905
GO:0097731	9+0 non-motile cilium	1/56	15/2158	0.326785	0.621998	0.614274	RHO	1	0.485737	2.56905
GO:0097733	photoreceptor cell cilium	1/56	15/2158	0.326785	0.621998	0.614274	RHO	1	0.485737	2.56905
GO:0031974	membrane-enclosed lumen	11/56	361/2158	0.329231	0.621998	0.614274	P4HA1/FYTTD1/MINPP1/XPA/RPRD1A/RAN/NCBP1/TENM2/NR2F2/NOC4L/KIT	11	0.482499	1.17422
GO:0043233	organelle lumen	11/56	361/2158	0.329231	0.621998	0.614274	P4HA1/FYTTD1/MINPP1/XPA/RPRD1A/RAN/NCBP1/TENM2/NR2F2/NOC4L/KIT	11	0.482499	1.17422
GO:0070013	intracellular organelle lumen	11/56	361/2158	0.329231	0.621998	0.614274	P4HA1/FYTTD1/MINPP1/XPA/RPRD1A/RAN/NCBP1/TENM2/NR2F2/NOC4L/KIT	11	0.482499	1.17422
GO:0009898	cytoplasmic side of plasma membrane	1/56	16/2158	0.344378	0.621998	0.614274	YES1	1	0.462965	2.40848
GO:0070382	exocytic vesicle	1/56	16/2158	0.344378	0.621998	0.614274	AMPH	1	0.462965	2.40848
GO:1903561	extracellular vesicle	1/56	16/2158	0.344378	0.621998	0.614274	ANXA1	1	0.462965	2.40848
GO:0097060	synaptic membrane	2/56	47/2158	0.346264	0.621998	0.614274	ABHD17B/TENM2	2	0.460593	1.63982
GO:0005576	extracellular region	10/56	330/2158	0.348947	0.621998	0.614274	PLAU/ANXA1/SEMA3D/ARSK/COL12A1/COLEC12/HAPLN1/ADCYAP1/KIT/ACHE	10	0.45724	1.16775
GO:0016605	PML body	1/56	17/2158	0.361518	0.621998	0.614274	TENM2	1	0.44187	2.26681
GO:0030176	integral component of endoplasmic reticulum membrane	1/56	17/2158	0.361518	0.621998	0.614274	SGMS1	1	0.44187	2.26681
GO:0030496	midbody	1/56	17/2158	0.361518	0.621998	0.614274	RAN	1	0.44187	2.26681
GO:0042641	actomyosin	1/56	17/2158	0.361518	0.621998	0.614274	VCL	1	0.44187	2.26681
GO:0015630	microtubule cytoskeleton	4/56	118/2158	0.367027	0.621998	0.614274	YES1/MAPRE2/RAN/PRKAR1A	4	0.435302	1.3063
GO:0043005	neuron projection	5/56	155/2158	0.375441	0.621998	0.614274	RHO/ABHD17B/AMPH/TENM2/ADCYAP1	5	0.425459	1.24309
GO:0031981	nuclear lumen	9/56	301/2158	0.378101	0.621998	0.614274	FYTTD1/XPA/RPRD1A/RAN/NCBP1/TENM2/NR2F2/NOC4L/KIT	9	0.422392	1.15223
GO:0014069	postsynaptic density	1/56	18/2158	0.378218	0.621998	0.614274	ABHD17B	1	0.422258	2.14087
GO:0030139	endocytic vesicle	1/56	18/2158	0.378218	0.621998	0.614274	SLC11A1	1	0.422258	2.14087
GO:0030175	filopodium	1/56	18/2158	0.378218	0.621998	0.614274	TENM2	1	0.422258	2.14087
GO:0031227	intrinsic component of endoplasmic reticulum membrane	1/56	18/2158	0.378218	0.621998	0.614274	SGMS1	1	0.422258	2.14087
GO:0032279	asymmetric synapse	1/56	18/2158	0.378218	0.621998	0.614274	ABHD17B	1	0.422258	2.14087
GO:0042383	sarcolemma	1/56	18/2158	0.378218	0.621998	0.614274	VCL	1	0.422258	2.14087
GO:0098978	glutamatergic synapse	1/56	18/2158	0.378218	0.621998	0.614274	PRKAR1A	1	0.422258	2.14087
GO:0098984	neuron to neuron synapse	1/56	18/2158	0.378218	0.621998	0.614274	ABHD17B	1	0.422258	2.14087
GO:0099572	postsynaptic specialization	1/56	18/2158	0.378218	0.621998	0.614274	ABHD17B	1	0.422258	2.14087
GO:0005741	mitochondrial outer membrane	1/56	19/2158	0.394489	0.621998	0.614274	SH3GLB1	1	0.403965	2.0282
GO:0030863	cortical cytoskeleton	1/56	19/2158	0.394489	0.621998	0.614274	VCL	1	0.403965	2.0282
GO:0031901	early endosome membrane	1/56	19/2158	0.394489	0.621998	0.614274	ANXA1	1	0.403965	2.0282
GO:0032432	actin filament bundle	1/56	19/2158	0.394489	0.621998	0.614274	VCL	1	0.403965	2.0282
GO:0043230	extracellular organelle	1/56	19/2158	0.394489	0.621998	0.614274	ANXA1	1	0.403965	2.0282
GO:0065010	extracellular membrane-bounded organelle	1/56	19/2158	0.394489	0.621998	0.614274	ANXA1	1	0.403965	2.0282
GO:0098562	cytoplasmic side of membrane	1/56	19/2158	0.394489	0.621998	0.614274	YES1	1	0.403965	2.0282
GO:1990904	ribonucleoprotein complex	3/56	87/2158	0.394864	0.621998	0.614274	EIF3E/NCBP1/NOC4L	3	0.403553	1.32882
GO:0005615	extracellular space	7/56	234/2158	0.405729	0.633507	0.62564	PLAU/ANXA1/SEMA3D/COL12A1/COLEC12/KIT/ACHE	7	0.391764	1.15278
GO:0019867	outer membrane	1/56	21/2158	0.425786	0.647778	0.639733	SH3GLB1	1	0.370808	1.83503
GO:0030018	Z disc	1/56	21/2158	0.425786	0.647778	0.639733	VCL	1	0.370808	1.83503
GO:0031968	organelle outer membrane	1/56	21/2158	0.425786	0.647778	0.639733	SH3GLB1	1	0.370808	1.83503
GO:0005773	vacuole	2/56	57/2158	0.439364	0.648499	0.640446	ARSK/SLC11A1	2	0.357175	1.35213
GO:0016324	apical plasma membrane	1/56	22/2158	0.440834	0.648499	0.640446	ANXA1	1	0.355725	1.75162
GO:0045121	membrane raft	1/56	22/2158	0.440834	0.648499	0.640446	PRKAR1A	1	0.355725	1.75162
GO:0098857	membrane microdomain	1/56	22/2158	0.440834	0.648499	0.640446	PRKAR1A	1	0.355725	1.75162
GO:0030425	dendrite	2/56	58/2158	0.448308	0.648623	0.640568	ABHD17B/TENM2	2	0.348424	1.32882
GO:0097447	dendritic tree	2/56	58/2158	0.448308	0.648623	0.640568	ABHD17B/TENM2	2	0.348424	1.32882
GO:0031674	I band	1/56	23/2158	0.455493	0.648623	0.640568	VCL	1	0.341518	1.67547
GO:0044815	DNA packaging complex	1/56	23/2158	0.455493	0.648623	0.640568	SMC2	1	0.341518	1.67547
GO:0005856	cytoskeleton	7/56	250/2158	0.477011	0.663678	0.655436	YES1/VCL/AMPH/MAPRE2/TNS1/RAN/PRKAR1A	7	0.321472	1.079
GO:0005925	focal adhesion	1/56	25/2158	0.48369	0.663678	0.655436	VCL	1	0.315433	1.54143
GO:0030426	growth cone	1/56	25/2158	0.48369	0.663678	0.655436	TENM2	1	0.315433	1.54143
GO:0030427	site of polarized growth	1/56	25/2158	0.48369	0.663678	0.655436	TENM2	1	0.315433	1.54143
GO:0016604	nuclear body	2/56	63/2158	0.49183	0.663678	0.655436	FYTTD1/TENM2	2	0.308185	1.22336
GO:0030055	cell-substrate junction	1/56	26/2158	0.497245	0.663678	0.655436	VCL	1	0.30343	1.48214
GO:0045177	apical part of cell	1/56	26/2158	0.497245	0.663678	0.655436	ANXA1	1	0.30343	1.48214
GO:0031966	mitochondrial membrane	2/56	64/2158	0.500284	0.663678	0.655436	VCL/SH3GLB1	2	0.300784	1.20424
GO:0098794	postsynapse	2/56	64/2158	0.500284	0.663678	0.655436	ABHD17B/TENM2	2	0.300784	1.20424
GO:0005654	nucleoplasm	7/56	256/2158	0.503351	0.663678	0.655436	FYTTD1/XPA/RPRD1A/RAN/NCBP1/TENM2/NR2F2	7	0.298129	1.05371
GO:0030141	secretory granule	1/56	27/2158	0.51045	0.66809	0.659793	SLC11A1	1	0.292046	1.42725
GO:0043025	neuronal cell body	1/56	28/2158	0.523315	0.675001	0.666618	ADCYAP1	1	0.281237	1.37628
GO:0098858	actin-based cell projection	1/56	28/2158	0.523315	0.675001	0.666618	TENM2	1	0.281237	1.37628
GO:0005783	endoplasmic reticulum	5/56	187/2158	0.542182	0.694305	0.685683	P4HA1/MINPP1/SGMS1/EGFR/TENM2	5	0.265855	1.03037
GO:0030133	transport vesicle	1/56	30/2158	0.548057	0.696815	0.688161	AMPH	1	0.261175	1.28452
GO:0005740	mitochondrial envelope	2/56	71/2158	0.556951	0.701909	0.693192	VCL/SH3GLB1	2	0.254183	1.08551
GO:0150034	distal axon	1/56	31/2158	0.55995	0.701909	0.693192	TENM2	1	0.251851	1.24309
GO:0000793	condensed chromosome	1/56	33/2158	0.582821	0.720432	0.711485	SMC2	1	0.234464	1.16775
GO:0098793	presynapse	1/56	33/2158	0.582821	0.720432	0.711485	AMPH	1	0.234464	1.16775
GO:0005938	cell cortex	1/56	34/2158	0.593815	0.723967	0.714976	VCL	1	0.226349	1.1334
GO:0044297	cell body	1/56	34/2158	0.593815	0.723967	0.714976	ADCYAP1	1	0.226349	1.1334
GO:0031301	integral component of organelle membrane	1/56	37/2158	0.625118	0.754927	0.745552	SGMS1	1	0.204038	1.04151
GO:0000785	chromatin	2/56	81/2158	0.629958	0.754927	0.745552	SMC2/RAN	2	0.200689	0.951499
GO:0030017	sarcomere	1/56	38/2158	0.635016	0.754927	0.745552	VCL	1	0.197216	1.0141
GO:0005769	early endosome	1/56	39/2158	0.644657	0.754927	0.745552	ANXA1	1	0.190672	0.988095
GO:0016607	nuclear speck	1/56	39/2158	0.644657	0.754927	0.745552	FYTTD1	1	0.190672	0.988095
GO:0031300	intrinsic component of organelle membrane	1/56	39/2158	0.644657	0.754927	0.745552	SGMS1	1	0.190672	0.988095
GO:0005743	mitochondrial inner membrane	1/56	40/2158	0.654048	0.760918	0.751468	VCL	1	0.184391	0.963393
GO:0005819	spindle	1/56	42/2158	0.672104	0.776847	0.7672	MAPRE2	1	0.172564	0.917517
GO:0062023	collagen-containing extracellular matrix	1/56	43/2158	0.680782	0.781801	0.772092	COL12A1	1	0.166992	0.896179
GO:0005874	microtubule	1/56	44/2158	0.689234	0.786433	0.776667	MAPRE2	1	0.161633	0.875812
GO:1990234	transferase complex	2/56	92/2158	0.699356	0.792901	0.783054	RPRD1A/PRKAR1A	2	0.155302	0.837733
GO:0019866	organelle inner membrane	1/56	47/2158	0.713293	0.798529	0.788613	VCL	1	0.146732	0.819909
GO:0030016	myofibril	1/56	47/2158	0.713293	0.798529	0.788613	VCL	1	0.146732	0.819909
GO:0005813	centrosome	1/56	49/2158	0.728306	0.805208	0.795208	PRKAR1A	1	0.137686	0.786443
GO:0043292	contractile fiber	1/56	49/2158	0.728306	0.805208	0.795208	VCL	1	0.137686	0.786443
GO:0005739	mitochondrion	3/56	148/2158	0.751673	0.825245	0.814996	VCL/SH3GLB1/NCBP1	3	0.123971	0.781129
GO:0005829	cytosol	7/56	323/2158	0.755701	0.825245	0.814996	YES1/PIP5K1B/PHACTR1/CARNMT1/RAN/NCBP1/NR2F2	7	0.12165	0.835139
GO:0043235	receptor complex	1/56	54/2158	0.762543	0.827638	0.81736	KIT	1	0.117736	0.713624
GO:0005789	endoplasmic reticulum membrane	2/56	107/2158	0.776635	0.837286	0.826888	SGMS1/EGFR	2	0.109783	0.720294
GO:0042175	nuclear outer membrane-endoplasmic reticulum membrane network	2/56	108/2158	0.781128	0.837286	0.826888	SGMS1/EGFR	2	0.107278	0.713624
GO:0098827	endoplasmic reticulum subcompartment	2/56	109/2158	0.785544	0.837286	0.826888	SGMS1/EGFR	2	0.10483	0.707077
GO:1902494	catalytic complex	3/56	158/2158	0.790993	0.838076	0.827668	PSMD1/RPRD1A/PRKAR1A	3	0.101828	0.731691
GO:0005667	transcription regulator complex	1/56	68/2158	0.837427	0.882024	0.87107	JUN	1	0.0770531	0.566702
GO:0030424	axon	1/56	74/2158	0.861901	0.901498	0.890302	TENM2	1	0.0645426	0.520753
GO:0099081	supramolecular polymer	2/56	134/2158	0.873451	0.901498	0.890302	VCL/MAPRE2	2	0.0587617	0.57516
GO:0099512	supramolecular fiber	2/56	134/2158	0.873451	0.901498	0.890302	VCL/MAPRE2	2	0.0587617	0.57516
GO:0031984	organelle subcompartment	2/56	135/2158	0.876175	0.901498	0.890302	SGMS1/EGFR	2	0.0574093	0.570899
GO:0015629	actin cytoskeleton	1/56	80/2158	0.882747	0.90304	0.891825	VCL	1	0.054164	0.481696
GO:0099513	polymeric cytoskeletal fiber	1/56	86/2158	0.900493	0.91593	0.904556	MAPRE2	1	0.0455195	0.44809
GO:0140513	nuclear protein-containing complex	2/56	149/2158	0.90913	0.919461	0.908042	RPRD1A/NOC4L	2	0.0413741	0.517258
GO:0005694	chromosome	2/56	162/2158	0.932333	0.9376	0.925957	SMC2/RAN	2	0.030429	0.47575
GO:0099080	supramolecular complex	2/56	169/2158	0.942426	0.942426	0.930722	VCL/MAPRE2	2	0.0257527	0.456044

## Sheet: GO-MF-result
Column A: Term ID. Column B: Description, the description of the term. Column C: GeneRatio, the number of genes enriched in certain term / the number of input genes. Column D: BgRatio, the number of genes within certain term / the number of background genes. Column E: pvalue, the pvalue of certain enriched term. Column F: p.adjust, the adjusted pvalue. Column G: qvalue, the qvalue of certain enri…
ID	Description	GeneRatio	BgRatio	pvalue	p.adjust	qvalue	geneID	Count	Enrichment.Score	Fold.Enrichment
GO:0038023	signaling receptor activity	10/48	150/1927	0.00298972	0.173126	0.170777	THRB/NPY2R/YES1/FZD10/ESR1/RHO/EGFR/COLEC12/NR2F2/KIT	10	2.52437	2.67639
GO:0060089	molecular transducer activity	10/48	150/1927	0.00298972	0.173126	0.170777	THRB/NPY2R/YES1/FZD10/ESR1/RHO/EGFR/COLEC12/NR2F2/KIT	10	2.52437	2.67639
GO:0004879	nuclear receptor activity	3/48	14/1927	0.00435538	0.173126	0.170777	THRB/ESR1/NR2F2	3	2.36097	8.60268
GO:0098531	ligand-activated transcription factor activity	3/48	14/1927	0.00435538	0.173126	0.170777	THRB/ESR1/NR2F2	3	2.36097	8.60268
GO:0042803	protein homodimerization activity	7/48	89/1927	0.00553733	0.176087	0.173697	VCL/RHO/CARNMT1/SLC11A1/TENM2/NR2F2/KIT	7	2.2567	3.15754
GO:0016772	transferase activity, transferring phosphorus-containing groups	7/48	118/1927	0.0244142	0.646977	0.638196	YES1/ITPK1/DNTT/PIP5K1B/SGMS1/EGFR/KIT	7	1.61236	2.38153
GO:0046983	protein dimerization activity	8/48	154/1927	0.0333218	0.672329	0.663204	VCL/RHO/CARNMT1/RAN/SLC11A1/TENM2/NR2F2/KIT	8	1.47727	2.0855
GO:0016301	kinase activity	6/48	101/1927	0.0365781	0.672329	0.663204	YES1/ITPK1/PIP5K1B/SGMS1/EGFR/KIT	6	1.43678	2.3849
GO:0008289	lipid binding	5/48	76/1927	0.0380564	0.672329	0.663204	ESR1/ANXA1/RHO/SH3GLB1/NR2F2	5	1.41957	2.64117
GO:0042802	identical protein binding	8/48	163/1927	0.0446637	0.710152	0.700514	VCL/RHO/CARNMT1/HS2ST1/SLC11A1/TENM2/NR2F2/KIT	8	1.35005	1.97035
GO:0004714	transmembrane receptor protein tyrosine kinase activity	3/48	37/1927	0.0623639	0.745218	0.735104	YES1/EGFR/KIT	3	1.20507	3.25507
GO:0016773	phosphotransferase activity, alcohol group as acceptor	5/48	88/1927	0.0646396	0.745218	0.735104	YES1/ITPK1/PIP5K1B/EGFR/KIT	5	1.1895	2.28101
GO:0031406	carboxylic acid binding	2/48	17/1927	0.0651575	0.745218	0.735104	P4HA1/NR2F2	2	1.18604	4.72304
GO:0004713	protein tyrosine kinase activity	3/48	38/1927	0.0665576	0.745218	0.735104	YES1/EGFR/KIT	3	1.1768	3.16941
GO:0004888	transmembrane signaling receptor activity	6/48	122/1927	0.0786513	0.745218	0.735104	NPY2R/YES1/FZD10/RHO/EGFR/KIT	6	1.10429	1.97439
GO:0030246	carbohydrate binding	2/48	20/1927	0.0868628	0.745218	0.735104	P4HA1/COLEC12	2	1.06117	4.01458
GO:0004930	G protein-coupled receptor activity	3/48	43/1927	0.0893878	0.745218	0.735104	NPY2R/FZD10/RHO	3	1.04872	2.80087
GO:0019199	transmembrane receptor protein kinase activity	3/48	43/1927	0.0893878	0.745218	0.735104	YES1/EGFR/KIT	3	1.04872	2.80087
GO:0031625	ubiquitin protein ligase binding	2/48	21/1927	0.0945241	0.745218	0.735104	VCL/PRKAR1A	2	1.02446	3.82341
GO:0043177	organic acid binding	2/48	22/1927	0.102374	0.745218	0.735104	P4HA1/NR2F2	2	0.989809	3.64962
GO:0044389	ubiquitin-like protein ligase binding	2/48	24/1927	0.118587	0.745218	0.735104	VCL/PRKAR1A	2	0.925961	3.34549
GO:0019899	enzyme binding	6/48	137/1927	0.120825	0.745218	0.735104	YES1/PHACTR1/VCL/RPRD1A/PRKAR1A/KIT	6	0.917842	1.75821
GO:0019842	vitamin binding	2/48	26/1927	0.135399	0.745218	0.735104	P4HA1/RHO	2	0.868385	3.08814
GO:0000287	magnesium ion binding	2/48	30/1927	0.170444	0.745218	0.735104	ITPK1/RAN	2	0.768417	2.67639
GO:0016788	hydrolase activity, acting on ester bonds	4/48	88/1927	0.173142	0.745218	0.735104	MINPP1/ABHD17B/ARSK/ACHE	4	0.761598	1.82481
GO:0030234	enzyme regulator activity	5/48	122/1927	0.183576	0.745218	0.735104	GARNL3/ANXA1/PHACTR1/PSMD1/PRKAR1A	5	0.736185	1.64532
GO:0016740	transferase activity	9/48	259/1927	0.186414	0.745218	0.735104	YES1/ITPK1/DNTT/PIP5K1B/CARNMT1/SGMS1/EGFR/HS2ST1/KIT	9	0.729521	1.39503
GO:0046872	metal ion binding	15/48	480/1927	0.192977	0.745218	0.735104	THRB/P4HA1/ITPK1/ESR1/MYSM1/DNTT/ANXA1/VSNL1/XPA/ARSK/COLEC12/RAN/TENM2/NR2F2/KIT	15	0.714494	1.25456
GO:0043169	cation binding	15/48	485/1927	0.205038	0.745218	0.735104	THRB/P4HA1/ITPK1/ESR1/MYSM1/DNTT/ANXA1/VSNL1/XPA/ARSK/COLEC12/RAN/TENM2/NR2F2/KIT	15	0.688165	1.24162
GO:0033293	monocarboxylic acid binding	1/48	10/1927	0.223412	0.745218	0.735104	NR2F2	1	0.650894	4.01458
GO:0048029	monosaccharide binding	1/48	10/1927	0.223412	0.745218	0.735104	P4HA1	1	0.650894	4.01458
GO:0050839	cell adhesion molecule binding	2/48	37/1927	0.234674	0.745218	0.735104	VCL/TENM2	2	0.629535	2.17005
GO:0003779	actin binding	3/48	68/1927	0.238477	0.745218	0.735104	PHACTR1/VCL/TNS1	3	0.622554	1.77114
GO:0002020	protease binding	1/48	11/1927	0.242857	0.745218	0.735104	KIT	1	0.614649	3.64962
GO:0004715	non-membrane spanning protein tyrosine kinase activity	1/48	11/1927	0.242857	0.745218	0.735104	YES1	1	0.614649	3.64962
GO:0004860	protein kinase inhibitor activity	1/48	11/1927	0.242857	0.745218	0.735104	PRKAR1A	1	0.614649	3.64962
GO:0008013	beta-catenin binding	1/48	11/1927	0.242857	0.745218	0.735104	VCL	1	0.614649	3.64962
GO:0016706	2-oxoglutarate-dependent dioxygenase activity	1/48	11/1927	0.242857	0.745218	0.735104	P4HA1	1	0.614649	3.64962
GO:0016779	nucleotidyltransferase activity	1/48	11/1927	0.242857	0.745218	0.735104	DNTT	1	0.614649	3.64962
GO:0019210	kinase inhibitor activity	1/48	11/1927	0.242857	0.745218	0.735104	PRKAR1A	1	0.614649	3.64962
GO:0019888	protein phosphatase regulator activity	1/48	11/1927	0.242857	0.745218	0.735104	PHACTR1	1	0.614649	3.64962
GO:0042805	actinin binding	1/48	11/1927	0.242857	0.745218	0.735104	VCL	1	0.614649	3.64962
GO:0005496	steroid binding	1/48	12/1927	0.261825	0.745218	0.735104	ESR1	1	0.581989	3.34549
GO:0008237	metallopeptidase activity	1/48	12/1927	0.261825	0.745218	0.735104	MYSM1	1	0.581989	3.34549
GO:0015291	secondary active transmembrane transporter activity	1/48	12/1927	0.261825	0.745218	0.735104	SLC11A1	1	0.581989	3.34549
GO:0017147	Wnt-protein binding	1/48	12/1927	0.261825	0.745218	0.735104	FZD10	1	0.581989	3.34549
GO:0036094	small molecule binding	11/48	359/1927	0.271267	0.745218	0.735104	P4HA1/YES1/ITPK1/SMC2/PIP5K1B/RHO/EGFR/RAN/NR2F2/PRKAR1A/KIT	11	0.566603	1.2301
GO:0140096	catalytic activity, acting on a protein	8/48	249/1927	0.274217	0.745218	0.735104	PLAU/P4HA1/YES1/MYSM1/EGFR/ABHD17B/GLRX/KIT	8	0.561905	1.28983
GO:0003684	damaged DNA binding	1/48	13/1927	0.280328	0.745218	0.735104	XPA	1	0.552334	3.08814
GO:0003743	translation initiation factor activity	1/48	13/1927	0.280328	0.745218	0.735104	EIF3E	1	0.552334	3.08814
GO:0019903	protein phosphatase binding	1/48	13/1927	0.280328	0.745218	0.735104	PHACTR1	1	0.552334	3.08814
GO:0045296	cadherin binding	1/48	13/1927	0.280328	0.745218	0.735104	VCL	1	0.552334	3.08814
GO:0004843	thiol-dependent deubiquitinase	1/48	14/1927	0.298376	0.745218	0.735104	MYSM1	1	0.525236	2.86756
GO:0008242	omega peptidase activity	1/48	14/1927	0.298376	0.745218	0.735104	MYSM1	1	0.525236	2.86756
GO:0015078	proton transmembrane transporter activity	1/48	14/1927	0.298376	0.745218	0.735104	SLC11A1	1	0.525236	2.86756
GO:0019208	phosphatase regulator activity	1/48	14/1927	0.298376	0.745218	0.735104	PHACTR1	1	0.525236	2.86756
GO:0052689	carboxylic ester hydrolase activity	1/48	14/1927	0.298376	0.745218	0.735104	ACHE	1	0.525236	2.86756
GO:0140678	molecular function inhibitor activity	1/48	14/1927	0.298376	0.745218	0.735104	ANXA1	1	0.525236	2.86756
GO:0043168	anion binding	10/48	332/1927	0.306141	0.745218	0.735104	P4HA1/YES1/ITPK1/SMC2/PIP5K1B/EGFR/RAN/NR2F2/PRKAR1A/KIT	10	0.514078	1.20921
GO:0008270	zinc ion binding	3/48	79/1927	0.314121	0.745218	0.735104	THRB/ESR1/NR2F2	3	0.502903	1.52453
GO:0016209	antioxidant activity	1/48	15/1927	0.315981	0.745218	0.735104	GLRX	1	0.500339	2.67639
GO:0019003	GDP binding	1/48	15/1927	0.315981	0.745218	0.735104	RAN	1	0.500339	2.67639
GO:0019902	phosphatase binding	1/48	15/1927	0.315981	0.745218	0.735104	PHACTR1	1	0.500339	2.67639
GO:0101005	deubiquitinase activity	1/48	15/1927	0.315981	0.745218	0.735104	MYSM1	1	0.500339	2.67639
GO:0019904	protein domain specific binding	2/48	46/1927	0.318894	0.745218	0.735104	PRKAR1A/KIT	2	0.496353	1.74547
GO:0004672	protein kinase activity	3/48	80/1927	0.32109	0.745218	0.735104	YES1/EGFR/KIT	3	0.493374	1.50547
GO:0032559	adenyl ribonucleotide binding	7/48	226/1927	0.329365	0.745218	0.735104	YES1/ITPK1/SMC2/PIP5K1B/EGFR/PRKAR1A/KIT	7	0.482323	1.24346
GO:0019783	ubiquitin-like protein-specific protease activity	1/48	16/1927	0.333153	0.745218	0.735104	MYSM1	1	0.477357	2.50911
GO:0051213	dioxygenase activity	1/48	16/1927	0.333153	0.745218	0.735104	P4HA1	1	0.477357	2.50911
GO:0030554	adenyl nucleotide binding	7/48	227/1927	0.333601	0.745218	0.735104	YES1/ITPK1/SMC2/PIP5K1B/EGFR/PRKAR1A/KIT	7	0.476773	1.23798
GO:0003729	mRNA binding	2/48	48/1927	0.337457	0.745218	0.735104	FYTTD1/NCBP1	2	0.471781	1.67274
GO:0046982	protein heterodimerization activity	2/48	48/1927	0.337457	0.745218	0.735104	RAN/TENM2	2	0.471781	1.67274
GO:0046914	transition metal ion binding	4/48	119/1927	0.344113	0.749506	0.739334	THRB/P4HA1/ESR1/NR2F2	4	0.463299	1.34944
GO:0019955	cytokine binding	1/48	18/1927	0.36624	0.786921	0.776241	KIT	1	0.436234	2.23032
GO:0008135	translation factor activity, RNA binding	1/48	19/1927	0.382175	0.79068	0.779949	EIF3E	1	0.417737	2.11294
GO:0031072	heat shock protein binding	1/48	19/1927	0.382175	0.79068	0.779949	ESR1	1	0.417737	2.11294
GO:0016853	isomerase activity	1/48	20/1927	0.397718	0.79068	0.779949	ITPK1	1	0.400425	2.00729
GO:0098772	molecular function regulator	7/48	242/1927	0.398051	0.79068	0.779949	GARNL3/ANXA1/PHACTR1/PSMD1/SEMA3D/PRKAR1A/ADCYAP1	7	0.400061	1.16124
GO:0022853	active ion transmembrane transporter activity	1/48	21/1927	0.412878	0.79068	0.779949	SLC11A1	1	0.384179	1.91171
GO:0097367	carbohydrate derivative binding	9/48	323/1927	0.413808	0.79068	0.779949	YES1/ITPK1/SMC2/PIP5K1B/EGFR/HAPLN1/RAN/PRKAR1A/KIT	9	0.383201	1.11861
GO:0008092	cytoskeletal protein binding	4/48	131/1927	0.414061	0.79068	0.779949	PHACTR1/VCL/MAPRE2/TNS1	4	0.382936	1.22583
GO:0032555	purine ribonucleotide binding	8/48	285/1927	0.416862	0.79068	0.779949	YES1/ITPK1/SMC2/PIP5K1B/EGFR/RAN/PRKAR1A/KIT	8	0.380008	1.1269
GO:0017076	purine nucleotide binding	8/48	286/1927	0.420933	0.79068	0.779949	YES1/ITPK1/SMC2/PIP5K1B/EGFR/RAN/PRKAR1A/KIT	8	0.375787	1.12296
GO:0032553	ribonucleotide binding	8/48	286/1927	0.420933	0.79068	0.779949	YES1/ITPK1/SMC2/PIP5K1B/EGFR/RAN/PRKAR1A/KIT	8	0.375787	1.12296
GO:0042393	histone binding	1/48	22/1927	0.427664	0.79068	0.779949	MYSM1	1	0.368898	1.82481
GO:0090079	translation regulator activity, nucleic acid binding	1/48	22/1927	0.427664	0.79068	0.779949	EIF3E	1	0.368898	1.82481
GO:0008233	peptidase activity	2/48	59/1927	0.43633	0.793824	0.78305	PLAU/MYSM1	2	0.360184	1.36088
GO:0003713	transcription coactivator activity	1/48	23/1927	0.442085	0.793824	0.78305	MYSM1	1	0.354495	1.74547
GO:0016491	oxidoreductase activity	3/48	98/1927	0.445274	0.793824	0.78305	P4HA1/GLRX/KIAA1191	3	0.351372	1.22895
GO:0005524	ATP binding	6/48	217/1927	0.459572	0.793824	0.78305	YES1/ITPK1/SMC2/PIP5K1B/EGFR/KIT	6	0.337647	1.11002
GO:0005509	calcium ion binding	3/48	101/1927	0.465319	0.793824	0.78305	ANXA1/VSNL1/TENM2	3	0.332249	1.19245
GO:0005506	iron ion binding	1/48	25/1927	0.469867	0.793824	0.78305	P4HA1	1	0.328025	1.60583
GO:0008757	S-adenosylmethionine-dependent methyltransferase activity	1/48	25/1927	0.469867	0.793824	0.78305	CARNMT1	1	0.328025	1.60583
GO:0045182	translation regulator activity	1/48	25/1927	0.469867	0.793824	0.78305	EIF3E	1	0.328025	1.60583
GO:0016705	oxidoreductase activity, acting on paired donors, with incorporation or reduction of molecular oxygen	1/48	27/1927	0.496294	0.793824	0.78305	P4HA1	1	0.304261	1.48688
GO:0005096	GTPase activator activity	1/48	28/1927	0.509019	0.793824	0.78305	GARNL3	1	0.293266	1.43378
GO:0008017	microtubule binding	1/48	28/1927	0.509019	0.793824	0.78305	MAPRE2	1	0.293266	1.43378
GO:0008234	cysteine-type peptidase activity	1/48	28/1927	0.509019	0.793824	0.78305	MYSM1	1	0.293266	1.43378
GO:0030695	GTPase regulator activity	1/48	28/1927	0.509019	0.793824	0.78305	GARNL3	1	0.293266	1.43378
GO:0060589	nucleoside-triphosphatase regulator activity	1/48	28/1927	0.509019	0.793824	0.78305	GARNL3	1	0.293266	1.43378
GO:0005539	glycosaminoglycan binding	1/48	30/1927	0.533533	0.793824	0.78305	HAPLN1	1	0.272839	1.33819
GO:0008168	methyltransferase activity	1/48	30/1927	0.533533	0.793824	0.78305	CARNMT1	1	0.272839	1.33819
GO:0016791	phosphatase activity	1/48	30/1927	0.533533	0.793824	0.78305	MINPP1	1	0.272839	1.33819
GO:0019887	protein kinase regulator activity	1/48	30/1927	0.533533	0.793824	0.78305	PRKAR1A	1	0.272839	1.33819
GO:0000166	nucleotide binding	8/48	314/1927	0.533646	0.793824	0.78305	YES1/ITPK1/SMC2/PIP5K1B/EGFR/RAN/PRKAR1A/KIT	8	0.272747	1.02282
GO:1901265	nucleoside phosphate binding	8/48	314/1927	0.533646	0.793824	0.78305	YES1/ITPK1/SMC2/PIP5K1B/EGFR/RAN/PRKAR1A/KIT	8	0.272747	1.02282
GO:0016787	hydrolase activity	7/48	275/1927	0.539201	0.793824	0.78305	PLAU/MYSM1/MINPP1/ABHD17B/ARSK/RAN/ACHE	7	0.268249	1.02189
GO:0035639	purine ribonucleoside triphosphate binding	7/48	275/1927	0.539201	0.793824	0.78305	YES1/ITPK1/SMC2/PIP5K1B/EGFR/RAN/KIT	7	0.268249	1.02189
GO:0005543	phospholipid binding	1/48	31/1927	0.545336	0.79549	0.784693	ANXA1	1	0.263336	1.29503
GO:0005179	hormone activity	1/48	32/1927	0.556846	0.797644	0.786819	ADCYAP1	1	0.254265	1.25456
GO:0022804	active transmembrane transporter activity	1/48	32/1927	0.556846	0.797644	0.786819	SLC11A1	1	0.254265	1.25456
GO:0003723	RNA binding	4/48	159/1927	0.56926	0.807577	0.796617	EIF3E/FYTTD1/RAN/NCBP1	4	0.244689	1.00996
GO:0004175	endopeptidase activity	1/48	34/1927	0.579018	0.807577	0.796617	PLAU	1	0.237308	1.18076
GO:0019207	kinase regulator activity	1/48	34/1927	0.579018	0.807577	0.796617	PRKAR1A	1	0.237308	1.18076
GO:0016741	transferase activity, transferring one-carbon groups	1/48	35/1927	0.589692	0.815314	0.804248	CARNMT1	1	0.229375	1.14702
GO:0042578	phosphoric ester hydrolase activity	1/48	36/1927	0.600102	0.822553	0.81139	MINPP1	1	0.221775	1.11516
GO:0001664	G protein-coupled receptor binding	1/48	38/1927	0.620151	0.835627	0.824286	ADCYAP1	1	0.207503	1.05647
GO:0015631	tubulin binding	1/48	38/1927	0.620151	0.835627	0.824286	MAPRE2	1	0.207503	1.05647
GO:0005102	signaling receptor binding	4/48	171/1927	0.629011	0.839733	0.828336	YES1/SEMA3D/TENM2/ADCYAP1	4	0.201342	0.939084
GO:0000978	RNA polymerase II cis-regulatory region sequence-specific DNA binding	4/48	172/1927	0.63376	0.839733	0.828336	THRB/ESR1/JUN/NR2F2	4	0.198075	0.933624
GO:0000987	cis-regulatory region sequence-specific DNA binding	4/48	176/1927	0.652387	0.857269	0.845634	THRB/ESR1/JUN/NR2F2	4	0.185495	0.912405
GO:0140097	catalytic activity, acting on DNA	1/48	43/1927	0.666066	0.86807	0.856289	DNTT	1	0.176483	0.933624
GO:0003712	transcription coregulator activity	1/48	45/1927	0.68287	0.875615	0.863732	MYSM1	1	0.165662	0.89213
GO:0051015	actin filament binding	1/48	45/1927	0.68287	0.875615	0.863732	VCL	1	0.165662	0.89213
GO:0046873	metal ion transmembrane transporter activity	1/48	46/1927	0.690958	0.878899	0.86697	SLC11A1	1	0.160548	0.872736
GO:0003924	GTPase activity	1/48	47/1927	0.698844	0.881875	0.869906	RAN	1	0.15562	0.854167
GO:0019901	protein kinase binding	1/48	50/1927	0.721339	0.888411	0.876354	PRKAR1A	1	0.14186	0.802917
GO:0000977	RNA polymerase II transcription regulatory region sequence-specific DNA binding	4/48	194/1927	0.728588	0.888411	0.876354	THRB/ESR1/JUN/NR2F2	4	0.137518	0.827749
GO:0048018	receptor ligand activity	2/48	102/1927	0.733132	0.888411	0.876354	SEMA3D/ADCYAP1	2	0.134818	0.787173
GO:0030546	signaling receptor activator activity	2/48	103/1927	0.738174	0.888411	0.876354	SEMA3D/ADCYAP1	2	0.131841	0.779531
GO:0000981	DNA-binding transcription factor activity, RNA polymerase II-specific	4/48	197/1927	0.740053	0.888411	0.876354	THRB/ESR1/JUN/NR2F2	4	0.130737	0.815144
GO:0008134	transcription factor binding	1/48	53/1927	0.742186	0.888411	0.876354	JUN	1	0.129487	0.757469
GO:0030545	signaling receptor regulator activity	2/48	104/1927	0.743137	0.888411	0.876354	SEMA3D/ADCYAP1	2	0.128931	0.772035
GO:0019900	kinase binding	1/48	55/1927	0.755228	0.896128	0.883966	PRKAR1A	1	0.121922	0.729924
GO:0003700	DNA-binding transcription factor activity	4/48	207/1927	0.775737	0.898741	0.886544	THRB/ESR1/JUN/NR2F2	4	0.110286	0.775765
GO:0140110	transcription regulator activity	5/48	253/1927	0.776146	0.898741	0.886544	THRB/ESR1/MYSM1/JUN/NR2F2	5	0.110057	0.793396
GO:0005525	GTP binding	1/48	60/1927	0.785071	0.898741	0.886544	RAN	1	0.105091	0.669097
GO:0000976	transcription cis-regulatory region binding	4/48	210/1927	0.785692	0.898741	0.886544	THRB/ESR1/JUN/NR2F2	4	0.104748	0.764683
GO:0001067	transcription regulatory region nucleic acid binding	4/48	210/1927	0.785692	0.898741	0.886544	THRB/ESR1/JUN/NR2F2	4	0.104748	0.764683
GO:1990837	sequence-specific double-stranded DNA binding	4/48	213/1927	0.795307	0.903242	0.890983	THRB/ESR1/JUN/NR2F2	4	0.0994652	0.753912
GO:0019001	guanyl nucleotide binding	1/48	66/1927	0.816205	0.91392	0.901516	RAN	1	0.0882008	0.60827
GO:0032561	guanyl ribonucleotide binding	1/48	66/1927	0.816205	0.91392	0.901516	RAN	1	0.0882008	0.60827
GO:0043565	sequence-specific DNA binding	4/48	227/1927	0.835836	0.924577	0.912029	THRB/ESR1/JUN/NR2F2	4	0.0778791	0.707416
GO:0003677	DNA binding	7/48	371/1927	0.845974	0.924577	0.912029	THRB/ESR1/MYSM1/DNTT/XPA/JUN/NR2F2	7	0.0726432	0.757469
GO:0003690	double-stranded DNA binding	4/48	231/1927	0.846156	0.924577	0.912029	THRB/ESR1/JUN/NR2F2	4	0.0725494	0.695166
GO:0022890	inorganic cation transmembrane transporter activity	1/48	74/1927	0.850936	0.924577	0.912029	SLC11A1	1	0.070103	0.542511
GO:0003682	chromatin binding	1/48	75/1927	0.854798	0.924577	0.912029	SMC2	1	0.0681367	0.535278
GO:0008324	cation transmembrane transporter activity	1/48	80/1927	0.872682	0.935591	0.922894	SLC11A1	1	0.0591439	0.501823
GO:0140640	catalytic activity, acting on a nucleic acid	1/48	83/1927	0.882358	0.935591	0.922894	DNTT	1	0.0543553	0.483685
GO:0044877	protein-containing complex binding	2/48	145/1927	0.88827	0.935591	0.922894	VCL/COLEC12	2	0.0514551	0.553736
GO:0015318	inorganic molecular entity transmembrane transporter activity	1/48	86/1927	0.891312	0.935591	0.922894	SLC11A1	1	0.0499701	0.466812
GO:0017111	nucleoside-triphosphatase activity	1/48	88/1927	0.896908	0.935591	0.922894	RAN	1	0.0472523	0.456203
GO:0016462	pyrophosphatase activity	1/48	92/1927	0.907265	0.935591	0.922894	RAN	1	0.0422659	0.436368
GO:0016817	hydrolase activity, acting on acid anhydrides	1/48	94/1927	0.912054	0.935591	0.922894	RAN	1	0.0399793	0.427083
GO:0016818	hydrolase activity, acting on acid anhydrides, in phosphorus-containing anhydrides	1/48	94/1927	0.912054	0.935591	0.922894	RAN	1	0.0399793	0.427083
GO:0015075	ion transmembrane transporter activity	1/48	98/1927	0.920918	0.938628	0.925889	SLC11A1	1	0.0357792	0.409651
GO:0005198	structural molecule activity	1/48	102/1927	0.928904	0.940738	0.92797	VCL	1	0.0320289	0.393587
GO:0022857	transmembrane transporter activity	1/48	120/1927	0.956097	0.962148	0.94909	SLC11A1	1	0.0194981	0.334549
GO:0005215	transporter activity	1/48	129/1927	0.965563	0.965563	0.952459	SLC11A1	1	0.0152194	0.311208

## Sheet: KEGG Pathway
Column A: Term ID. Column B: Description, the description of the term. Column C: GeneRatio, the number of genes enriched in certain term / the number of input genes. Column D: BgRatio, the number of genes within certain term / the number of background genes. Column E: pvalue, the pvalue of certain enriched term. Column F: p.adjust, the adjusted pvalue. Column G: qvalue, the qvalue of certain enri…
ID	Description	GeneRatio	BgRatio	pvalue	p.adjust	qvalue	geneID	Count	Enrichment.Score	Fold.Enrichment
gga00564	Glycerophospholipid metabolism	8/164	98/5904	0.00563764	0.570801	0.569688	PLA2G15/PLPP4/PLA2G4B/SAMD8/SGMS1/ACHE/PLA2G12B/LPIN1	8	2.2489	2.93878
gga00230	Purine metabolism	9/164	128/5904	0.00894537	0.570801	0.569688	ENPP3/PDE1A/PDE10A/PDE1C/PDE7B/FHIT/ADK/PAPSS2/GDA	9	2.0484	2.53125
gga00562	Inositol phosphate metabolism	6/164	70/5904	0.0126845	0.570801	0.569688	PTEN/ITPK1/PIP5K1B/PIKFYVE/MINPP1/INPP5A	6	1.89673	3.08571
gga00601	Glycosphingolipid biosynthesis - lacto and neolacto series	3/164	23/5904	0.0247862	0.8132	0.811614	A4GALT/B4GALT1/B3GNT4	3	1.60579	4.69565
gga01210	2-Oxocarboxylic acid metabolism	3/164	26/5904	0.0342602	0.8132	0.811614	OGDHL/IDH1/BCKDHB	3	1.46521	4.15385
gga04082	Neuroactive ligand signaling	10/164	189/5904	0.0369581	0.8132	0.811614	SLC1A1/GRIA2/GRIA4/GNAL/GABBR2/HTR4/GLRA1/GLRB/ACHE/GNG10	10	1.43229	1.90476
gga03450	Non-homologous end-joining	2/164	12/5904	0.0421659	0.8132	0.811614	DNTT/XRCC4	2	1.37504	6
gga00450	Selenocompound metabolism	2/164	15/5904	0.0635545	0.836466	0.834835	KYAT3/PAPSS2	2	1.19685	4.8
gga00785	Lipoic acid metabolism	2/164	17/5904	0.0794236	0.836466	0.834835	OGDHL/BCKDHB	2	1.10005	4.23529
gga00760	Nicotinate and nicotinamide metabolism	3/164	38/5904	0.087584	0.836466	0.834835	ENPP3/NUDT13/NMRK1	3	1.05758	2.84211
gga00900	Terpenoid backbone biosynthesis	2/164	19/5904	0.0963686	0.836466	0.834835	HMGCR/ACAT2	2	1.01606	3.78947
gga04070	Phosphatidylinositol signaling system	5/164	89/5904	0.100752	0.836466	0.834835	PTEN/ITPK1/PIP5K1B/PIKFYVE/INPP5A	5	0.996745	2.02247
gga04150	mTOR signaling pathway	7/164	144/5904	0.105127	0.836466	0.834835	ULK1/PTEN/TBC1D7/FZD10/SEC13/RICTOR/LPIN1	7	0.978285	1.75
gga04010	MAPK signaling pathway	11/164	264/5904	0.115818	0.836466	0.834835	RASA1/PLA2G4B/MRAS/EGFR/RASGRP1/FGF10/ANGPT1/JUN/KDR/KIT/CACNA2D1	11	0.936225	1.5
gga04020	Calcium signaling pathway	10/164	235/5904	0.117578	0.836466	0.834835	GNAL/HTR4/CAMK2G/MCU/EGFR/FGF10/PDE1A/PDE1C/KDR/NFATC2	10	0.929674	1.53191
gga03018	RNA degradation	4/164	68/5904	0.119597	0.836466	0.834835	PNLDC1/PARN/TTC37/DCP2	4	0.92228	2.11765
gga04810	Regulation of actin cytoskeleton	9/164	209/5904	0.126487	0.836466	0.834835	ROCK2/MRAS/PIP5K1B/PIKFYVE/VCL/EGFR/FGF10/DIAPH2/ARPC2	9	0.897953	1.55024
gga04142	Lysosome	6/164	123/5904	0.126548	0.836466	0.834835	PLA2G15/DMXL1/ARSG/IGF2R/SLC11A1/IDUA	6	0.897746	1.7561
gga00650	Butanoate metabolism	2/164	23/5904	0.132846	0.836466	0.834835	GAD1/ACAT2	2	0.876653	3.13043
gga04140	Autophagy - animal	7/164	154/5904	0.135948	0.836466	0.834835	ULK1/RUBCN/PTEN/MRAS/SH3GLB1/WIPI1/GORASP2	7	0.866626	1.63636
gga04310	Wnt signaling pathway	7/164	154/5904	0.135948	0.836466	0.834835	ROCK2/FZD10/CAMK2G/RSPO2/JUN/TLE1/NFATC2	7	0.866626	1.63636
gga00534	Glycosaminoglycan biosynthesis - heparan sulfate / heparin	2/164	24/5904	0.142399	0.836466	0.834835	HS2ST1/NDST2	2	0.846495	3
gga00592	alpha-Linolenic acid metabolism	2/164	25/5904	0.152092	0.836466	0.834835	PLA2G4B/PLA2G12B	2	0.817893	2.88
gga00062	Fatty acid elongation	2/164	26/5904	0.161912	0.836466	0.834835	HACD4/ELOVL4	2	0.790722	2.76923
gga00020	Citrate cycle (TCA cycle)	2/164	27/5904	0.171842	0.836466	0.834835	OGDHL/IDH1	2	0.76487	2.66667
gga00600	Sphingolipid metabolism	3/164	53/5904	0.1817	0.836466	0.834835	SAMD8/SGMS1/SPTLC1	3	0.740644	2.03774
gga01212	Fatty acid metabolism	3/164	53/5904	0.1817	0.836466	0.834835	ACAT2/HACD4/ELOVL4	3	0.740644	2.03774
gga00591	Linoleic acid metabolism	2/164	29/5904	0.191984	0.836466	0.834835	PLA2G4B/PLA2G12B	2	0.716736	2.48276
gga04144	Endocytosis	9/164	231/5904	0.192196	0.836466	0.834835	PIP5K1B/EGFR/SH3GLB1/SNX4/AMPH/WIPF3/DAB2/IGF2R/ARPC2	9	0.716255	1.4026
gga04080	Neuroactive ligand-receptor interaction	13/164	358/5904	0.194244	0.836466	0.834835	THRB/NPY2R/GRIA2/GRIA4/GHRL/GABBR2/HTR4/S1PR3/GLRA1/GLRB/RXFP1/MAS1/ADCYAP1	13	0.711653	1.30726
gga01040	Biosynthesis of unsaturated fatty acids	2/164	30/5904	0.202169	0.836466	0.834835	HACD4/ELOVL4	2	0.694286	2.4
gga01232	Nucleotide metabolism	4/164	84/5904	0.204469	0.836466	0.834835	ENPP3/TYMS/ADK/GDA	4	0.689372	1.71429
gga04912	GnRH signaling pathway	4/164	84/5904	0.204469	0.836466	0.834835	PLA2G4B/CAMK2G/EGFR/JUN	4	0.689372	1.71429
gga04370	VEGF signaling pathway	3/164	58/5904	0.217525	0.856466	0.854796	PLA2G4B/KDR/NFATC2	3	0.662492	1.86207
gga04625	C-type lectin receptor signaling pathway	4/164	87/5904	0.222047	0.856466	0.854796	MRAS/JUN/IL12B/NFATC2	4	0.653556	1.65517
gga00130	Ubiquinone and other terpenoid-quinone biosynthesis	1/164	10/5904	0.245671	0.880779	0.879062	HPD	1	0.609646	3.6
gga04520	Adherens junction	4/164	91/5904	0.246071	0.880779	0.879062	YES1/ROCK2/VCL/EGFR	4	0.60894	1.58242
gga03013	Nucleocytoplasmic transport	4/164	93/5904	0.258296	0.880779	0.879062	SEC13/RAN/NCBP1/TPR	4	0.587883	1.54839
gga03050	Proteasome	2/164	36/5904	0.264184	0.880779	0.879062	PSMD1/PSMD9	2	0.578094	2
gga00380	Tryptophan metabolism	2/164	37/5904	0.274579	0.880779	0.879062	ACAT2/KYAT3	2	0.561333	1.94595
gga03022	Basal transcription factors	2/164	37/5904	0.274579	0.880779	0.879062	GTF2B/CCNH	2	0.561333	1.94595
gga04530	Tight junction	6/164	158/5904	0.275246	0.880779	0.879062	ROCK2/DLG2/JUN/TJP2/PRKCE/ARPC2	6	0.560279	1.36709
gga04510	Focal adhesion	7/164	192/5904	0.284709	0.880779	0.879062	ROCK2/PTEN/PIP5K1B/VCL/EGFR/JUN/KDR	7	0.5456	1.3125
gga00603	Glycosphingolipid biosynthesis - globo and isoglobo series	1/164	12/5904	0.287069	0.880779	0.879062	A4GALT	1	0.542014	3
gga03410	Base excision repair	2/164	40/5904	0.305696	0.900722	0.898966	MBD4/PARG	2	0.514711	1.8
gga00360	Phenylalanine metabolism	1/164	13/5904	0.306913	0.900722	0.898966	HPD	1	0.512985	2.76923
gga02010	ABC transporters	2/164	41/5904	0.316022	0.907721	0.905952	ABCG5/ABCG8	2	0.500283	1.7561
gga00430	Taurine and hypotaurine metabolism	1/164	14/5904	0.326208	0.911118	0.909342	GAD1	1	0.486506	2.57143
gga00533	Glycosaminoglycan biosynthesis - keratan sulfate	1/164	15/5904	0.344969	0.911118	0.909342	B4GALT1	1	0.46222	2.4
gga00280	Valine, leucine and isoleucine degradation	2/164	44/5904	0.346769	0.911118	0.909342	ACAT2/BCKDHB	2	0.45996	1.63636
gga00513	Various types of N-glycan biosynthesis	2/164	44/5904	0.346769	0.911118	0.909342	B4GALT1/CHST8	2	0.45996	1.63636
gga00565	Ether lipid metabolism	2/164	45/5904	0.356923	0.911118	0.909342	PLA2G4B/PLA2G12B	2	0.447426	1.6
gga00770	Pantothenate and CoA biosynthesis	1/164	16/5904	0.36321	0.911118	0.909342	ENPP3	1	0.439842	2.25
gga04820	Cytoskeleton in muscle cells	7/164	212/5904	0.375158	0.911118	0.909342	SYNE1/DTNA/NID1/VCL/TRIM54/TMOD1/DIAPH2	7	0.425785	1.18868
gga04012	ErbB signaling pathway	3/164	79/5904	0.376823	0.911118	0.909342	CAMK2G/EGFR/JUN	3	0.423863	1.36709
gga04146	Peroxisome	3/164	80/5904	0.384424	0.911118	0.909342	SOD2/IDH1/NUDT13	3	0.41519	1.35
gga00480	Glutathione metabolism	2/164	49/5904	0.396929	0.911118	0.909342	GPX8/IDH1	2	0.401287	1.46939
gga03420	Nucleotide excision repair	2/164	49/5904	0.396929	0.911118	0.909342	XPA/CCNH	2	0.401287	1.46939
gga00531	Glycosaminoglycan degradation	1/164	18/5904	0.398193	0.911118	0.909342	IDUA	1	0.399907	2
gga00590	Arachidonic acid metabolism	2/164	50/5904	0.406757	0.915203	0.913419	PLA2G4B/PLA2G12B	2	0.390665	1.44
gga03250	Viral life cycle - HIV-1	2/164	52/5904	0.426178	0.917164	0.915376	MLLT3/RAN	2	0.370409	1.38462
gga00340	Histidine metabolism	1/164	20/5904	0.431264	0.917164	0.915376	CARNMT1	1	0.365257	1.8
gga04270	Vascular smooth muscle contraction	4/164	122/5904	0.441241	0.917164	0.915376	ROCK2/PLA2G4B/PRKCE/PLA2G12B	4	0.355324	1.18033
gga04981	Folate transport and metabolism	1/164	21/5904	0.447116	0.917164	0.915376	TYMS	1	0.34958	1.71429
gga04371	Apelin signaling pathway	4/164	124/5904	0.453664	0.917164	0.915376	MRAS/JAG1/PRKCE/GNG10	4	0.343265	1.16129
gga04137	Mitophagy - animal	3/164	90/5904	0.458935	0.917164	0.915376	ULK1/MRAS/JUN	3	0.338249	1.2
gga04916	Melanogenesis	3/164	91/5904	0.466191	0.917164	0.915376	FZD10/CAMK2G/KIT	3	0.331436	1.18681
gga00040	Pentose and glucuronate interconversions	1/164	23/5904	0.477514	0.917164	0.915376	FGGY	1	0.321014	1.56522
gga00515	Mannose type O-glycan biosynthesis	1/164	23/5904	0.477514	0.917164	0.915376	B4GALT1	1	0.321014	1.56522
gga04744	Phototransduction	1/164	23/5904	0.477514	0.917164	0.915376	RHO	1	0.321014	1.56522
gga04330	Notch signaling pathway	2/164	58/5904	0.48236	0.917164	0.915376	TLE1/JAG1	2	0.316628	1.24138
gga00240	Pyrimidine metabolism	2/164	60/5904	0.500331	0.921527	0.919731	ENPP3/TYMS	2	0.300742	1.2
gga00561	Glycerolipid metabolism	2/164	60/5904	0.500331	0.921527	0.919731	PLPP4/LPIN1	2	0.300742	1.2
gga01200	Carbon metabolism	3/164	99/5904	0.522597	0.921527	0.919731	OGDHL/ACAT2/IDH1	3	0.281833	1.09091
gga00410	beta-Alanine metabolism	1/164	27/5904	0.533416	0.921527	0.919731	GAD1	1	0.272934	1.33333
gga00860	Porphyrin metabolism	1/164	27/5904	0.533416	0.921527	0.919731	FXN	1	0.272934	1.33333
gga00790	Folate biosynthesis	1/164	28/5904	0.546436	0.921527	0.919731	MOCOS	1	0.26246	1.28571
gga04136	Autophagy - other	1/164	28/5904	0.546436	0.921527	0.919731	WIPI1	1	0.26246	1.28571
gga00640	Propanoate metabolism	1/164	30/5904	0.571403	0.921527	0.919731	BCKDHB	1	0.243057	1.2
gga04115	p53 signaling pathway	2/164	69/5904	0.576104	0.921527	0.919731	PTEN/ADGRB1	2	0.239499	1.04348
gga04148	Efferocytosis	4/164	145/5904	0.577198	0.921527	0.919731	PLA2G15/CAMK2G/ADGRB1/NFATC2	4	0.238675	0.993103
gga04218	Cellular senescence	4/164	148/5904	0.593554	0.921527	0.919731	PTEN/MRAS/MCU/NFATC2	4	0.22654	0.972973
gga00512	Mucin type O-glycan biosynthesis	1/164	32/5904	0.595004	0.921527	0.919731	GCNT4	1	0.22548	1.125
gga00630	Glyoxylate and dicarboxylate metabolism	1/164	32/5904	0.595004	0.921527	0.919731	ACAT2	1	0.22548	1.125
gga00350	Tyrosine metabolism	1/164	33/5904	0.606315	0.921527	0.919731	HPD	1	0.217302	1.09091
gga00500	Starch and sucrose metabolism	1/164	33/5904	0.606315	0.921527	0.919731	ENPP3	1	0.217302	1.09091
gga00071	Fatty acid degradation	1/164	34/5904	0.617312	0.921527	0.919731	ACAT2	1	0.209495	1.05882
gga00250	Alanine, aspartate and glutamate metabolism	1/164	34/5904	0.617312	0.921527	0.919731	GAD1	1	0.209495	1.05882
gga00670	One carbon pool by folate	1/164	34/5904	0.617312	0.921527	0.919731	TYMS	1	0.209495	1.05882
gga04216	Ferroptosis	1/164	34/5904	0.617312	0.921527	0.919731	NCOA4	1	0.209495	1.05882
gga00051	Fructose and mannose metabolism	1/164	35/5904	0.628004	0.921527	0.919731	FPGT	1	0.202038	1.02857
gga00052	Galactose metabolism	1/164	35/5904	0.628004	0.921527	0.919731	B4GALT1	1	0.202038	1.02857
gga05100	Bacterial invasion of epithelial cells	2/164	77/5904	0.636185	0.923494	0.921694	VCL/ARPC2	2	0.196417	0.935065
gga01250	Biosynthesis of nucleotide sugars	1/164	37/5904	0.648505	0.925777	0.923972	FPGT	1	0.188087	0.972973
gga00520	Amino sugar and nucleotide sugar metabolism	1/164	38/5904	0.65833	0.925777	0.923972	FPGT	1	0.181556	0.947368
gga00620	Pyruvate metabolism	1/164	38/5904	0.65833	0.925777	0.923972	ACAT2	1	0.181556	0.947368
gga04068	FoxO signaling pathway	3/164	123/5904	0.67012	0.932642	0.930824	SOD2/PTEN/EGFR	3	0.173847	0.878049
gga00330	Arginine and proline metabolism	1/164	42/5904	0.694976	0.94352	0.941681	P4HA1	1	0.15803	0.857143
gga00514	Other types of O-glycan biosynthesis	1/164	43/5904	0.703509	0.94352	0.941681	B4GALT1	1	0.15273	0.837209
gga04620	Toll-like receptor signaling pathway	2/164	88/5904	0.707697	0.94352	0.941681	JUN/IL12B	2	0.150153	0.818182
gga04621	NOD-like receptor signaling pathway	3/164	131/5904	0.711268	0.94352	0.941681	PKN2/MCU/JUN	3	0.147967	0.824427
gga00270	Cysteine and methionine metabolism	1/164	45/5904	0.719871	0.94352	0.941681	KYAT3	1	0.142745	0.8
gga03272	Virion - Hepatitis viruses	1/164	45/5904	0.719871	0.94352	0.941681	EGFR	1	0.142745	0.8
gga04514	Cell adhesion molecules	3/164	140/5904	0.752748	0.971978	0.970083	LRRC4C/SLITRK5/CNTNAP2	3	0.12335	0.771429
gga03082	ATP-dependent chromatin remodeling	2/164	98/5904	0.762223	0.971978	0.970083	EP400/BCL7A	2	0.117918	0.734694
gga00010	Glycolysis / Gluconeogenesis	1/164	52/5904	0.770383	0.971978	0.970083	MINPP1	1	0.113294	0.692308
gga00510	N-Glycan biosynthesis	1/164	52/5904	0.770383	0.971978	0.970083	B4GALT1	1	0.113294	0.692308
gga00310	Lysine degradation	1/164	56/5904	0.795066	0.973762	0.971864	ACAT2	1	0.0995966	0.642857
gga04141	Protein processing in endoplasmic reticulum	3/164	154/5904	0.807676	0.973762	0.971864	DNAJC5G/DNAJC10/SEC13	3	0.0927628	0.701299
gga01230	Biosynthesis of amino acids	1/164	59/5904	0.811832	0.973762	0.971864	IDH1	1	0.0905341	0.610169
gga04622	RIG-I-like receptor signaling pathway	1/164	59/5904	0.811832	0.973762	0.971864	IL12B	1	0.0905341	0.610169
gga04060	Cytokine-cytokine receptor interaction	4/164	204/5904	0.825265	0.973762	0.971864	IL6ST/OSMR/IL31RA/IL12B	4	0.0834063	0.705882
gga03320	PPAR signaling pathway	1/164	63/5904	0.832083	0.973762	0.971864	PLIN2	1	0.0798334	0.571429
gga03040	Spliceosome	3/164	162/5904	0.834221	0.973762	0.971864	PRPF18/NCBP1/ISY1	3	0.0787188	0.666667
gga04081	Hormone signaling	4/164	209/5904	0.83934	0.973762	0.971864	THRB/GHRL/ESR1/GNG10	4	0.0760621	0.688995
gga04260	Cardiac muscle contraction	1/164	69/5904	0.858469	0.973762	0.971864	CACNA2D1	1	0.0662756	0.521739
gga04910	Insulin signaling pathway	2/164	122/5904	0.858517	0.973762	0.971864	PRKAR1A/INPP5A	2	0.0662509	0.590164
gga03083	Polycomb repressive complex	1/164	72/5904	0.870072	0.973762	0.971864	E2F6	1	0.0604448	0.5
gga04217	Necroptosis	2/164	127/5904	0.873473	0.973762	0.971864	PLA2G4B/CAMK2G	2	0.0587504	0.566929
gga03015	mRNA surveillance pathway	1/164	75/5904	0.880729	0.973762	0.971864	NCBP1	1	0.0551575	0.48
gga04261	Adrenergic signaling in cardiomyocytes	2/164	131/5904	0.884381	0.973762	0.971864	CAMK2G/CACNA2D1	2	0.0533605	0.549618
gga04382	Cornified envelope formation	2/164	131/5904	0.884381	0.973762	0.971864	SPTLC1/ELOVL4	2	0.0533605	0.549618
gga05132	Salmonella infection	4/164	233/5904	0.894378	0.973762	0.971864	DYNC2LI1/ROCK2/JUN/ARPC2	4	0.048479	0.618026
gga04120	Ubiquitin mediated proteolysis	2/164	135/5904	0.894419	0.973762	0.971864	PPIL2/FBXO4	2	0.0484592	0.533333
gga04540	Gap junction	1/164	84/5904	0.907762	0.975073	0.973173	EGFR	1	0.0420278	0.428571
gga04145	Phagosome	2/164	142/5904	0.910069	0.975073	0.973173	PIKFYVE/COLEC12	2	0.0409259	0.507042
gga04110	Cell cycle	2/164	146/5904	0.918014	0.975841	0.973939	TTK/CCNH	2	0.0371508	0.493151
gga03010	Ribosome	3/164	213/5904	0.940042	0.982687	0.980772	RPL35A/RPL32/MRPL18	3	0.0268528	0.507042
gga04114	Oocyte meiosis	1/164	101/5904	0.9433	0.982687	0.980772	CAMK2G	1	0.0253501	0.356436
gga03008	Ribosome biogenesis in eukaryotes	2/164	164/5904	0.946292	0.982687	0.980772	NOL6/RAN	2	0.023975	0.439024
gga04210	Apoptosis	1/164	125/5904	0.971544	0.992263	0.990329	JUN	1	0.0125374	0.288
gga01240	Biosynthesis of cofactors	1/164	129/5904	0.97464	0.992263	0.990329	HPD	1	0.0111556	0.27907
gga05164	Influenza A	1/164	138/5904	0.980436	0.992263	0.990329	IL12B	1	0.00858078	0.26087
gga05168	Herpes simplex virus 1 infection	1/164	147/5904	0.984913	0.992263	0.990329	IL12B	1	0.00660202	0.244898
gga04814	Motor proteins	1/164	190/5904	0.995666	0.995666	0.993725	DYNC2LI1	1	0.00188627	0.189474
